# Supplementary material for: The δ-phase of SrTeO3 at 780 K
Source: Acta Crystallogr Sect E Struct Rep Online. 2008 Jul 31;64(Pt 8):i52. doi: 10.1107/S1600536808020151 (PMC2961907; doi:10.1107/S1600536808020151)
Supplement: Supplementary file 1 [file e-64-00i52-sup1.cif]

##############################################################################
###                                                                        ###
###        Electronic paper (Acta Crystallographica Section E)             ###
###                                                                        ###
##############################################################################
#                                                                            #
# This CIF contains the data in a paper accepted for publication in Acta     #
# Crystallographica Section E. It conforms to the requirements of Notes      #
# for Authors for Section E, and has been peer reviewed under the auspices   #
# of the IUCr Commission on Journals.                                        #
#                                                                            #
# Full details of the Crystallographic Information File format               #
# are given in the paper "The Crystallographic Information File (CIF):       #
# a New Standard Archive File for Crystallography" by S. R. Hall, F. H.      #
# Allen and I. D. Brown [Acta Cryst. (1991), A47, 655-685].                  #
#                                                                            #
# The current version of the core CIF dictionary is obtainable from          #
# ftp://ftp.iucr.org/pub/cif_core.dic. The current version number is 2.4.    #
#                                                                            #
# Software is freely available for graphical display of the structure(s) in  #
# this CIF.  For information consult the CIF home page http://www.iucr.org/  #
# cif/home.html                                                              #
#                                                                            #
# This file may be used for bona fide research purposes within the           #
# scientific community so long as proper attribution is given to the journal # 
# article from which it was obtained.                                        #
#                                                                            #
##############################################################################
                                             
data_I
_audit_creation_method     SHELXL-97
_chemical_name_systematic
;
strontium tellurate(VI)
;
_chemical_name_common     ?
_chemical_formula_moiety     'O3 Te , Sr'
_chemical_formula_sum     'O3 Sr Te'
_chemical_formula_structural     'Sr Te O3'
_chemical_formula_iupac     'Sr Te O3'
_chemical_formula_weight     263.22
_chemical_melting_point     ?
_symmetry_cell_setting     monoclinic
_symmetry_space_group_name_H-M     'C 2/m'
_symmetry_space_group_name_Hall     '-C 2y'
loop_
    _symmetry_equiv_pos_as_xyz
    'x, y, z'
    '-x, y, -z'
    'x+1/2, y+1/2, z'
    '-x+1/2, y+1/2, -z'
    '-x, -y, -z'
    'x, -y, z'
    '-x+1/2, -y+1/2, -z'
    'x+1/2, -y+1/2, z'
_cell_length_a     28.438(6)
_cell_length_b     5.9500(10)
_cell_length_c     15.550(3)
_cell_angle_alpha     90.00
_cell_angle_beta     122.45(3)
_cell_angle_gamma     90.00
_cell_volume     2220.3(8)
_cell_formula_units_Z     24
_cell_measurement_reflns_used     24
_cell_measurement_theta_min     12.3
_cell_measurement_theta_max     13.8
_cell_measurement_temperature     780(2)
_exptl_crystal_description     'triangular prism'
_exptl_crystal_colour     colourless
_exptl_crystal_size_max     0.13
_exptl_crystal_size_mid     0.10
_exptl_crystal_size_min     0.04
_exptl_crystal_density_diffrn     4.725
_exptl_crystal_density_meas     ?
_exptl_crystal_density_method     'not measured'
_exptl_crystal_F_000     2736
loop_
    _exptl_crystal_face_index_h
    _exptl_crystal_face_index_k
    _exptl_crystal_face_index_l
    _exptl_crystal_face_perp_dist
    9 2 9 0.1300
    -2 0 1 0.0010
    4 0 -3 0.0010
    0 2 -1 0.0010
    0 -2 1 0.1000
_exptl_absorpt_coefficient_mu     22.1130
_exptl_absorpt_correction_type     analytical
_exptl_absorpt_process_details     '(Alcock, 1970)'
_exptl_absorpt_correction_T_min     0.1692
_exptl_absorpt_correction_T_max     0.4748
_diffrn_ambient_temperature     780(2)
_diffrn_radiation_type     MoK\a
_diffrn_radiation_wavelength     0.71073
_diffrn_radiation_source     'fine-focus sealed tube'
_diffrn_radiation_monochromator     '\b-filter'
_diffrn_measurement_device_type
                              'Enraf--Nonius CAD-4 with high-temperature device'
_diffrn_measurement_method     \w/2\q
_diffrn_detector_area_resol_mean     ?
_diffrn_reflns_number     1681
_diffrn_reflns_av_R_equivalents     0.0623
_diffrn_reflns_av_sigmaI/netI     0.3331
_diffrn_reflns_theta_min     1.55
_diffrn_reflns_theta_max     22.46
_diffrn_reflns_theta_full     22.46
_diffrn_measured_fraction_theta_max     0.996
_diffrn_measured_fraction_theta_full     0.996
_diffrn_reflns_limit_h_min     -30
_diffrn_reflns_limit_h_max     25
_diffrn_reflns_limit_k_min     0
_diffrn_reflns_limit_k_max     6
_diffrn_reflns_limit_l_min     0
_diffrn_reflns_limit_l_max     16
_diffrn_standards_number     3
_diffrn_standards_interval_count     ?
_diffrn_standards_interval_time     60
_diffrn_standards_decay_%     0
_refine_special_details
;
Refinement of <i>F</i>^2^ against ALL reflections. The weighted <i>R</i>-factor
<i>wR</i> and goodness of fit <i>S</i> are based on <i>F</i>^2^, conventional
<i>R</i>-factors <i>R</i> are based on <i>F</i>, with <i>F</i> set to zero for
negative <i>F</i>^2^. The threshold expression of <i>F</i>^2^ >
\s(<i>F</i>^2^) is used only for calculating <i>R</i>-factors(gt) <i>etc</i>.
and is not relevant to the choice of reflections for refinement.
<i>R</i>-factors based on <i>F</i>^2^ are statistically about twice as large
as those based on <i>F</i>, and <i>R</i>- factors based on ALL data will be
even larger.
;
_reflns_number_total     1611
_reflns_number_gt     538
_reflns_threshold_expression     I>2\s(I)
_refine_ls_structure_factor_coef     Fsqd
_refine_ls_matrix_type     full
_refine_ls_R_factor_all     0.2023
_refine_ls_R_factor_gt     0.0359
_refine_ls_wR_factor_gt     0.0789
_refine_ls_wR_factor_ref     0.0948
_refine_ls_goodness_of_fit_ref     0.782
_refine_ls_restrained_S_all     0.782
_refine_ls_number_reflns     1611
_refine_ls_number_parameters     118
_refine_ls_number_restraints     0
_refine_ls_weighting_scheme     calc
_refine_ls_weighting_details
               'calc w = 1/[\s^2^(Fo^2^)+(0.0453P)^2^] where P=(Fo^2^+2Fc^2^)/3'
_atom_sites_solution_primary     isomor
_atom_sites_solution_secondary     difmap
_refine_ls_shift/su_max     0.001
_refine_ls_shift/su_mean     0.000
_refine_diff_density_max     1.222
_refine_diff_density_min     -1.122
_refine_ls_extinction_method     'SHELXL97 (Sheldrick, 2008)'
_refine_ls_extinction_coef     0.00009(2)
_refine_ls_extinction_expression
                                  'Fc^*^=kFc[1+0.001xFc^2^\l^3^/sin(2\q)]^-1/4^'
loop_
    _atom_type_symbol
    _atom_type_description
    _atom_type_scat_dispersion_real
    _atom_type_scat_dispersion_imag
    _atom_type_scat_source
    'O' 'O' 0.0106 0.0060
                         'International Tables Vol C Tables 4.2.6.8 and 6.1.1.4'
    'Sr' 'Sr' -1.5307 3.2498
                         'International Tables Vol C Tables 4.2.6.8 and 6.1.1.4'
    'Te' 'Te' -0.5308 1.6751
                         'International Tables Vol C Tables 4.2.6.8 and 6.1.1.4'
_computing_data_collection     'CAD-4-PC (Enraf--Nonius, 1993)'
_computing_cell_refinement     'CAD-4-PC (Enraf--Nonius, 1993)'
_computing_data_reduction     'CAD-4-PC (Enraf--Nonius, 1993)'
_computing_structure_solution     'SHELXS97 (Sheldrick, 2008)'
_computing_structure_refinement     'SHELXL97 (Sheldrick, 2008)'
_computing_molecular_graphics     'DIAMOND (Brandenburg, 2005)'
_computing_publication_material
                     'CIFTAB97 (Sheldrick, 2008) and SHELXL97 (Sheldrick, 2008)'
loop_
    _atom_site_type_symbol
    _atom_site_label
    _atom_site_fract_x
    _atom_site_fract_y
    _atom_site_fract_z
    _atom_site_U_iso_or_equiv
    _atom_site_adp_type
    _atom_site_calc_flag
    _atom_site_refinement_flags
    _atom_site_occupancy
    _atom_site_disorder_assembly
    _atom_site_disorder_group
    Te Te1 -0.01963(9) 0.5000 0.1468(2) 0.0530(8) Uani d S 1 . .
    Te Te2 0.49464(8) 0.5000 0.65585(18) 0.0423(7) Uani d S 1 . .
    Te Te3 0.11483(9) 0.0000 0.2806(2) 0.0396(6) Uani d S 1 . .
    Te Te4 0.35697(9) 0.0000 0.2329(2) 0.0566(8) Uani d S 1 . .
    Te Te5 0.14971(9) 1.0000 -0.00115(19) 0.0548(8) Uani d S 1 . .
    Te Te6 0.26235(9) 0.5000 0.41676(19) 0.0345(7) Uani d S 1 . .
    Sr Sr1 0.12254(12) 0.5000 0.4219(3) 0.0458(10) Uani d S 1 . .
    Sr Sr2 0.24767(12) 0.5000 0.1092(3) 0.0437(10) Uani d S 1 . .
    Sr Sr3 0.24223(13) 0.0000 0.2740(3) 0.0507(11) Uani d S 1 . .
    Sr Sr4 0.37724(11) 0.5000 0.3964(3) 0.0479(11) Uani d S 1 . .
    Sr Sr5 0.12358(13) 0.5000 0.1520(3) 0.0501(11) Uani d S 1 . .
    Sr Sr6 0.0000 0.0000 0.0000 0.070(2) Uani d S 1 . .
    Sr Sr7 0.5000 1.0000 0.5000 0.0588(18) Uani d S 1 . .
    O O11 0.0554(10) 0.5000 0.223(2) 0.097(9) Uiso d S 1 . .
    O O12 -0.0384(15) 0.317(7) 0.050(3) 0.277(19) Uiso d . 1 . .
    O O21 0.4492(5) 0.724(3) 0.5733(11) 0.071(5) Uiso d . 1 . .
    O O22 0.5456(15) 0.5000 0.629(3) 0.158(14) Uiso d S 1 . .
    O O31 0.1641(7) 0.231(4) 0.3268(14) 0.100(6) Uiso d . 1 . .
    O O32 0.0981(11) 0.0000 0.148(2) 0.100(9) Uiso d S 1 . .
    O O41 0.3148(5) -0.225(3) 0.2374(10) 0.071(5) Uiso d . 1 . .
    O O42 0.4029(12) 0.0000 0.373(2) 0.112(9) Uiso d S 1 . .
    O O51 0.1756(6) 0.761(3) 0.0923(11) 0.078(5) Uiso d . 1 . .
    O O52 0.2055(17) 1.0000 -0.017(4) 0.197(18) Uiso d S 1 . .
    O O61 0.2317(7) 0.5000 0.2770(15) 0.056(6) Uiso d S 1 . .
    O O62 0.3118(5) 0.737(3) 0.4416(11) 0.066(5) Uiso d . 1 . .
loop_
    _atom_site_aniso_label
    _atom_site_aniso_U_11
    _atom_site_aniso_U_22
    _atom_site_aniso_U_33
    _atom_site_aniso_U_12
    _atom_site_aniso_U_13
    _atom_site_aniso_U_23
    Te1 0.0488(12) 0.0602(19) 0.0407(15) 0.000 0.0179(12) 0.000
    Te2 0.0397(13) 0.0482(17) 0.0380(14) 0.000 0.0202(11) 0.000
    Te3 0.0456(12) 0.0372(15) 0.0406(14) 0.000 0.0262(11) 0.000
    Te4 0.0529(14) 0.0416(18) 0.084(2) 0.000 0.0420(14) 0.000
    Te5 0.0457(13) 0.0585(19) 0.0394(14) 0.000 0.0090(12) 0.000
    Te6 0.0346(11) 0.0316(15) 0.0364(14) 0.000 0.0184(10) 0.000
    Sr1 0.0464(18) 0.030(2) 0.045(2) 0.000 0.0134(16) 0.000
    Sr2 0.0412(18) 0.037(2) 0.044(2) 0.000 0.0167(17) 0.000
    Sr3 0.057(2) 0.047(3) 0.039(2) 0.000 0.0199(18) 0.000
    Sr4 0.0411(18) 0.049(3) 0.051(2) 0.000 0.0233(18) 0.000
    Sr5 0.0465(18) 0.055(3) 0.046(2) 0.000 0.0234(17) 0.000
    Sr6 0.052(3) 0.071(5) 0.054(4) 0.000 0.007(3) 0.000
    Sr7 0.032(2) 0.079(5) 0.056(4) 0.000 0.018(2) 0.000
_geom_special_details
;
All e.s.d.'s (except the e.s.d. in the dihedral angle between two l.s. planes)
are estimated using the full covariance matrix. The cell e.s.d.'s are taken
into account individually in the estimation of e.s.d.'s in distances, angles
and torsion angles; correlations between e.s.d.'s in cell parameters are only
used when they are defined by crystal symmetry. An approximate (isotropic)
treatment of cell e.s.d.'s is used for estimating e.s.d.'s involving l.s.
planes.
;
loop_
    _geom_bond_atom_site_label_1
    _geom_bond_atom_site_label_2
    _geom_bond_site_symmetry_2
    _geom_bond_distance
    _geom_bond_publ_flag
    Te1 O12 . 1.70(5) ?
    Te1 O11 . 1.80(2) ?
    Te2 O22 . 1.71(4) ?
    Te2 O21 . 1.820(16) ?
    Te3 O31 . 1.82(2) ?
    Te3 O32 . 1.85(3) ?
    Te4 O41 . 1.822(17) ?
    Te4 O42 . 1.84(3) ?
    Te5 O52 . 1.73(4) ?
    Te5 O51 . 1.879(18) ?
    Te6 O61 . 1.86(2) ?
    Te6 O62 . 1.880(16) ?
    Sr1 O62 4_546 2.487(15) ?
    Sr1 O11 . 2.62(3) ?
    Sr1 O21 4_546 2.651(17) ?
    Sr1 O31 . 2.83(2) ?
    Sr2 O52 7_565 2.42(5) ?
    Sr2 O51 . 2.469(17) ?
    Sr2 O41 6 2.493(16) ?
    Sr2 O61 . 2.88(2) ?
    Sr3 O62 1_545 2.759(16) ?
    Sr3 O41 . 2.763(16) ?
    Sr3 O51 1_545 2.801(16) ?
    Sr3 O61 . 2.993(2) ?
    Sr3 O31 . 3.08(2) ?
    Sr4 O22 5_666 2.43(4) ?
    Sr4 O41 6 2.690(16) ?
    Sr4 O62 . 2.712(15) ?
    Sr4 O21 . 2.736(15) ?
    Sr4 O42 . 3.132(10) ?
    Sr5 O61 . 2.612(18) ?
    Sr5 O51 . 2.635(18) ?
    Sr5 O11 . 2.69(3) ?
    Sr5 O31 . 2.811(19) ?
    Sr5 O12 2 2.95(4) ?
    Sr5 O32 . 3.054(6) ?
    Sr6 O32 . 2.49(3) ?
    Sr6 O12 . 2.50(5) ?
    Sr7 O42 1_565 2.38(3) ?
    Sr7 O21 . 2.802(17) ?
loop_
    _geom_angle_atom_site_label_1
    _geom_angle_atom_site_label_2
    _geom_angle_atom_site_label_3
    _geom_angle_site_symmetry_1
    _geom_angle_site_symmetry_3
    _geom_angle
    _geom_angle_publ_flag
    O12 Te1 O12 . 6_565 79(3) ?
    O12 Te1 O11 . . 106.2(14) ?
    O22 Te2 O21 . . 101.7(10) ?
    O21 Te2 O21 6_565 . 94.1(10) ?
    O31 Te3 O31 . 6 98.7(12) ?
    O31 Te3 O32 . . 97.1(8) ?
    O41 Te4 O41 . 6 94.4(11) ?
    O41 Te4 O42 . . 91.1(8) ?
    O52 Te5 O51 . . 95.8(11) ?
    O51 Te5 O51 6_575 . 98.4(10) ?
    O61 Te6 O62 . . 94.0(6) ?
    O62 Te6 O62 . 6_565 97.3(9) ?
    O62 Sr1 O62 7_566 4_546 77.9(8) ?
    O62 Sr1 O11 4_546 . 138.1(5) ?
    O62 Sr1 O21 7_566 4_546 127.0(5) ?
    O11 Sr1 O21 . 4_546 87.1(6) ?
    O62 Sr1 O21 7_566 7_566 79.8(5) ?
    O21 Sr1 O21 4_546 7_566 76.6(7) ?
    O62 Sr1 O31 7_566 6_565 76.0(5) ?
    O62 Sr1 O31 4_546 6_565 117.9(5) ?
    O11 Sr1 O31 . 6_565 68.1(6) ?
    O21 Sr1 O31 4_546 6_565 155.2(5) ?
    O21 Sr1 O31 7_566 6_565 102.0(5) ?
    O62 Sr1 O31 7_566 . 117.9(5) ?
    O62 Sr1 O31 4_546 . 76.0(5) ?
    O11 Sr1 O31 . . 68.1(6) ?
    O21 Sr1 O31 4_546 . 102.0(5) ?
    O21 Sr1 O31 7_566 . 155.2(5) ?
    O31 Sr1 O31 6_565 . 68.7(8) ?
    O52 Sr2 O51 7_565 . 128.6(7) ?
    O51 Sr2 O51 6_565 . 77.9(8) ?
    O52 Sr2 O41 7_565 1_565 92.5(8) ?
    O51 Sr2 O41 6_565 1_565 137.2(5) ?
    O51 Sr2 O41 . 1_565 84.7(6) ?
    O41 Sr2 O41 1_565 6 82.1(8) ?
    O52 Sr2 O61 7_565 . 160.0(10) ?
    O51 Sr2 O61 . . 64.6(5) ?
    O41 Sr2 O61 1_565 . 72.6(4) ?
    O62 Sr3 O62 6_565 1_545 69.0(7) ?
    O62 Sr3 O41 6_565 6 71.6(4) ?
    O62 Sr3 O41 1_545 6 103.4(4) ?
    O41 Sr3 O41 6 . 57.9(7) ?
    O62 Sr3 O51 6_565 1_545 173.7(5) ?
    O62 Sr3 O51 1_545 1_545 114.8(6) ?
    O41 Sr3 O51 6 1_545 102.3(5) ?
    O41 Sr3 O51 . 1_545 73.9(5) ?
    O62 Sr3 O51 6_565 6_565 114.8(6) ?
    O62 Sr3 O51 1_545 6_565 173.7(5) ?
    O41 Sr3 O51 6 6_565 73.9(5) ?
    O41 Sr3 O51 . 6_565 102.3(5) ?
    O51 Sr3 O51 1_545 6_565 61.0(8) ?
    O62 Sr3 O61 6_565 1_545 125.1(5) ?
    O62 Sr3 O61 1_545 1_545 56.6(5) ?
    O41 Sr3 O61 6 1_545 125.2(6) ?
    O41 Sr3 O61 . 1_545 67.3(5) ?
    O51 Sr3 O61 1_545 1_545 59.5(5) ?
    O51 Sr3 O61 6_565 1_545 120.1(5) ?
    O62 Sr3 O61 6_565 . 56.6(5) ?
    O62 Sr3 O61 1_545 . 125.1(5) ?
    O41 Sr3 O61 6 . 67.3(5) ?
    O41 Sr3 O61 . . 125.2(6) ?
    O51 Sr3 O61 1_545 . 120.1(5) ?
    O51 Sr3 O61 6_565 . 59.5(5) ?
    O61 Sr3 O61 1_545 . 167.5(8) ?
    O62 Sr3 O31 6_565 . 75.4(4) ?
    O62 Sr3 O31 1_545 . 104.8(5) ?
    O41 Sr3 O31 6 . 124.4(6) ?
    O41 Sr3 O31 . . 176.4(5) ?
    O51 Sr3 O31 1_545 . 107.6(5) ?
    O51 Sr3 O31 6_565 . 81.2(5) ?
    O61 Sr3 O31 1_545 . 110.4(6) ?
    O61 Sr3 O31 . . 57.2(5) ?
    O62 Sr3 O31 6_565 6 104.8(5) ?
    O62 Sr3 O31 1_545 6 75.4(4) ?
    O41 Sr3 O31 6 6 176.4(5) ?
    O41 Sr3 O31 . 6 124.4(6) ?
    O51 Sr3 O31 1_545 6 81.2(5) ?
    O51 Sr3 O31 6_565 6 107.6(5) ?
    O61 Sr3 O31 1_545 6 57.2(5) ?
    O61 Sr3 O31 . 6 110.4(6) ?
    O31 Sr3 O31 . 6 53.2(8) ?
    O22 Sr4 O41 5_666 6 93.3(8) ?
    O41 Sr4 O41 6 1_565 75.0(7) ?
    O22 Sr4 O62 5_666 6_565 148.0(4) ?
    O41 Sr4 O62 6 6_565 73.4(5) ?
    O41 Sr4 O62 1_565 6_565 110.4(5) ?
    O22 Sr4 O62 5_666 . 148.0(4) ?
    O41 Sr4 O62 6 . 110.4(5) ?
    O41 Sr4 O62 1_565 . 73.4(5) ?
    O62 Sr4 O62 6_565 . 62.7(8) ?
    O22 Sr4 O21 5_666 . 84.9(8) ?
    O41 Sr4 O21 6 . 171.5(5) ?
    O41 Sr4 O21 1_565 . 113.3(6) ?
    O62 Sr4 O21 6_565 . 103.9(5) ?
    O62 Sr4 O21 . . 74.5(4) ?
    O22 Sr4 O21 5_666 6_565 84.9(8) ?
    O41 Sr4 O21 6 6_565 113.3(6) ?
    O41 Sr4 O21 1_565 6_565 171.5(5) ?
    O62 Sr4 O21 6_565 6_565 74.5(4) ?
    O62 Sr4 O21 . 6_565 103.9(5) ?
    O21 Sr4 O21 . 6_565 58.3(7) ?
    O22 Sr4 O42 5_666 1_565 72.1(5) ?
    O41 Sr4 O42 6 1_565 123.4(7) ?
    O41 Sr4 O42 1_565 1_565 52.7(6) ?
    O62 Sr4 O42 6_565 1_565 139.5(6) ?
    O62 Sr4 O42 . 1_565 76.8(7) ?
    O21 Sr4 O42 . 1_565 63.9(7) ?
    O21 Sr4 O42 6_565 1_565 119.0(7) ?
    O22 Sr4 O42 5_666 . 72.1(5) ?
    O41 Sr4 O42 6 . 52.7(6) ?
    O41 Sr4 O42 1_565 . 123.4(7) ?
    O62 Sr4 O42 6_565 . 76.8(7) ?
    O62 Sr4 O42 . . 139.5(6) ?
    O21 Sr4 O42 . . 119.0(7) ?
    O21 Sr4 O42 6_565 . 63.9(7) ?
    O42 Sr4 O42 1_565 . 143.6(11) ?
    O61 Sr5 O51 . . 66.6(5) ?
    O51 Sr5 O51 . 6_565 72.2(8) ?
    O61 Sr5 O11 . . 120.9(7) ?
    O51 Sr5 O11 . . 143.9(4) ?
    O61 Sr5 O31 . 6_565 64.7(5) ?
    O51 Sr5 O31 . 6_565 89.4(6) ?
    O51 Sr5 O31 6_565 6_565 131.2(5) ?
    O11 Sr5 O31 . 6_565 67.5(6) ?
    O61 Sr5 O31 . . 64.7(5) ?
    O51 Sr5 O31 . . 131.2(5) ?
    O51 Sr5 O31 6_565 . 89.4(6) ?
    O11 Sr5 O31 . . 67.5(6) ?
    O31 Sr5 O31 6_565 . 69.3(9) ?
    O61 Sr5 O12 . 2 139.2(9) ?
    O51 Sr5 O12 . 2 98.0(10) ?
    O51 Sr5 O12 6_565 2 72.8(9) ?
    O11 Sr5 O12 . 2 94.2(9) ?
    O31 Sr5 O12 6_565 2 155.8(9) ?
    O31 Sr5 O12 . 2 119.6(10) ?
    O61 Sr5 O12 . 5_565 139.2(9) ?
    O51 Sr5 O12 . 5_565 72.8(9) ?
    O51 Sr5 O12 6_565 5_565 98.0(10) ?
    O11 Sr5 O12 . 5_565 94.2(9) ?
    O31 Sr5 O12 6_565 5_565 119.6(10) ?
    O31 Sr5 O12 . 5_565 155.8(9) ?
    O12 Sr5 O12 2 5_565 43.2(17) ?
    O61 Sr5 O32 . . 100.8(5) ?
    O51 Sr5 O32 . . 137.6(7) ?
    O51 Sr5 O32 6_565 . 65.8(6) ?
    O11 Sr5 O32 . . 78.1(5) ?
    O31 Sr5 O32 6_565 . 122.9(7) ?
    O31 Sr5 O32 . . 55.7(7) ?
    O12 Sr5 O32 2 . 64.5(10) ?
    O12 Sr5 O32 5_565 . 106.6(11) ?
    O61 Sr5 O32 . 1_565 100.8(5) ?
    O51 Sr5 O32 . 1_565 65.8(6) ?
    O51 Sr5 O32 6_565 1_565 137.6(7) ?
    O11 Sr5 O32 . 1_565 78.1(5) ?
    O31 Sr5 O32 6_565 1_565 55.7(7) ?
    O31 Sr5 O32 . 1_565 122.9(7) ?
    O12 Sr5 O32 2 1_565 106.6(10) ?
    O12 Sr5 O32 5_565 1_565 64.5(10) ?
    O32 Sr5 O32 . 1_565 153.8(10) ?
    O32 Sr6 O32 . 5 180.0(11) ?
    O32 Sr6 O12 . 5 80.0(9) ?
    O32 Sr6 O12 . 6 100.0(9) ?
    O32 Sr6 O12 5 6 80.0(9) ?
    O12 Sr6 O12 5 6 82(2) ?
    O12 Sr6 O12 5 2 98(2) ?
    O12 Sr6 O12 6 2 180(2) ?
    O32 Sr6 O12 . . 100.0(9) ?
    O42 Sr7 O42 5_666 1_565 180.0(11) ?
    O42 Sr7 O21 5_666 5_676 73.6(7) ?
    O42 Sr7 O21 1_565 5_676 106.4(7) ?
    O21 Sr7 O21 5_676 2_656 71.8(7) ?
    O21 Sr7 O21 2_656 . 108.2(7) ?
    O21 Sr7 O21 2_656 6_575 180.0(5) ?
data_global
_journal_date_recd_electronic     2008-05-14
_journal_date_accepted     2008-07-01
_journal_name_full     'Acta Crystallographica, Section E'
_journal_year     2008
_journal_volume     64
_journal_issue      8
_journal_page_first     i52
_journal_page_last     i52
_journal_paper_category     QI
_journal_coeditor_code     BR2075
_publ_contact_author_name     'Sergey A. Ivanov'
_publ_contact_author_address
;
Karpov Institute of Physical Chemistry
10 Vorontsovo Pole
Moscow 105064
Russian Federation
;
_publ_contact_author_email     ivan@cc.nifhi.ac.ru
_publ_contact_author_fax     '(495)975 2450'
_publ_contact_author_phone     '(495)916 3146'
_publ_section_title
;
The \d-phase of SrTeO~3~ at 780 K
;
_publ_section_title_footnote
;
On the thermal evolution of the crystal structure of SrTeO~3~. Part IV.
;
loop_
    _publ_author_name
    _publ_author_address
    'Zavodnik, Valery E.'
;
Karpov Institute of Physical Chemistry,
10 Vorontsovo Pole, 105064 Moscow, Russian Federation
;
    'Ivanov, Sergey A.'
;
Karpov Institute of Physical Chemistry,
10 Vorontsovo Pole, 105064 Moscow, Russian Federation
Materials Chemistry, Uppsala University,
Box 538, SE-75121, Uppsala, Sweden
;
    'Stash, Adam I.'
;
Karpov Institute of Physical Chemistry,
10 Vorontsovo Pole, 105064 Moscow, Russian Federation
;
