# Supplementary material for: The δ-phase of SrTeO3 at 780 K
Source: Acta Crystallogr Sect E Struct Rep Online. 2008 Jul 31;64(Pt 8):i52. doi: 10.1107/S1600536808020151 (PMC2961907; doi:10.1107/S1600536808020151)
Supplement: Supplementary file 2 [file e-64-00i52-Isup2.hkl]

# 
# h,k,l, Fc-squared, Fo-squared, sigma(Fo-squared) and status flag 
# 
data_I
_shelx_title ' SrTeO3 at 780k in C2/m' 
_shelx_refln_list_code          4 
_shelx_F_calc_maximum     1474.82 
_exptl_crystal_F_000      2736.00 
_reflns_d_resolution_high  0.9301 
 
loop_ 
 _symmetry_equiv_pos_as_xyz 
 'x, y, z' 
 '-x, y, -z' 
 'x+1/2, y+1/2, z' 
 '-x+1/2, y+1/2, -z' 
 '-x, -y, -z' 
 'x, -y, z' 
 '-x+1/2, -y+1/2, -z' 
 'x+1/2, -y+1/2, z' 
 
_cell_length_a    28.4380 
_cell_length_b     5.9500 
_cell_length_c    15.5500 
_cell_angle_alpha  90.000 
_cell_angle_beta  122.450 
_cell_angle_gamma  90.000 
 
_shelx_F_squared_multiplier     1.000 
 
loop_ 
 _refln_index_h 
 _refln_index_k 
 _refln_index_l 
 _refln_F_squared_calc 
 _refln_F_squared_meas 
 _refln_F_squared_sigma 
 _refln_observed_status 
   2   0   0     2493.50     1371.68   3878.07 o 
   4   0   0     1069.01     1514.84   4290.83 o 
   6   0   0    71152.98    74907.47   1946.30 o 
   8   0   0  1196526.88  1177212.00  22392.30 o 
  10   0   0    25369.49    24036.79   6092.31 o 
  12   0   0    14423.19    10327.36   2503.91 o 
  14   0   0     1028.80     3728.40   5938.50 o 
  16   0   0   169449.36   165341.50   2757.46 o 
  18   0   0      196.60     3337.34   6271.45 o 
  20   0   0     6098.09     6943.88   6098.79 o 
  22   0   0     2971.85     2412.24   6822.64 o 
  24   0   0     3907.47     8589.64   7080.03 o 
   1   1   0     3470.06     4515.61   5910.61 o 
   3   1   0     7452.44     9336.38   2168.36 o 
   5   1   0     8982.67    12467.30   1138.06 o 
   7   1   0     5037.28     3367.25   4751.63 o 
   9   1   0    40032.46    40069.49   1352.76 o 
  11   1   0     2828.41     1979.41   5527.82 o 
  13   1   0    38244.29    38564.71   1054.44 o 
  15   1   0    12753.88    12569.63    925.64 o 
  17   1   0    53281.26    58231.51   2146.04 o 
  19   1   0    12275.68    10729.36   6422.00 o 
  21   1   0    17270.45    18285.83   1090.71 o 
  23   1   0     5007.40     2985.36   8206.26 o 
  25   1   0    21567.69    21637.50   6255.80 o 
   0   2   0  2175108.25  2035313.25  44443.76 o 
   2   2   0     1161.21     2216.23   5797.42 o 
   4   2   0     1122.93     1987.14   5513.71 o 
   6   2   0      487.40     6768.35   4905.33 o 
   8   2   0  1337910.50  1353585.38  81416.50 o 
  10   2   0    14157.95    13194.27    886.81 o 
  12   2   0     4984.21     1697.92   4801.09 o 
  14   2   0     4562.77     4888.50   5905.49 o 
  16   2   0    90556.91    96739.09   2074.63 o 
  18   2   0       13.49     2186.23   6184.46 o 
  20   2   0     4473.47     5009.67   6677.75 o 
  22   2   0     5663.31    10837.02   8164.83 o 
  24   2   0     3998.09     6105.30   7471.90 o 
   1   3   0     1199.48     1959.41   5543.92 o 
   3   3   0      556.56     4859.24   6226.81 o 
   5   3   0     4364.08     7902.76   6427.55 o 
   7   3   0     2779.12    12335.97   8510.90 o 
   9   3   0    27534.62    28501.57   2406.77 o 
  11   3   0     1960.29     7654.84   7718.04 o 
  13   3   0    19617.12    21100.99   1060.74 o 
  15   3   0     7669.35     6429.82   2317.58 o 
  17   3   0    30732.17    25160.34   5024.77 o 
  19   3   0     5079.71     2434.50   6880.09 o 
  21   3   0     9613.70    10471.70   2412.21 o 
   0   4   0   999758.94  1011272.31  20977.24 o 
   2   4   0     4415.36     4514.68   6619.58 o 
   4   4   0       29.62     3913.52  10807.18 o 
   6   4   0     3760.12     2805.53   7353.69 o 
   8   4   0   349111.91   344042.97  17572.63 o 
  10   4   0     8213.97    11947.48   6783.96 o 
  12   4   0     2881.88     2508.06   6897.64 o 
  14   4   0      409.05     5484.08   7530.88 o 
  16   4   0    51726.46    52069.89   1752.31 o 
  18   4   0        1.98     2497.24   7060.12 o 
  20   4   0     1274.22     2543.20   7190.96 o 
   1   5   0      968.79     2923.24   8046.50 o 
   3   5   0       14.81     1267.90   1287.44 o 
   5   5   0     1704.08     7807.61   9761.17 o 
   7   5   0     1537.99     3217.64   7959.38 o 
   9   5   0     7754.58    19330.70   9307.39 o 
  11   5   0      434.09     6140.50   7544.82 o 
  13   5   0     6406.72     7572.90   1937.40 o 
  15   5   0     3768.87     5881.76   1378.00 o 
   0   6   0   181377.64   174779.78   3065.79 o 
   2   6   0     1492.97     2657.69   7499.19 o 
   4   6   0       21.35     8634.39   9024.62 o 
   6   6   0      307.36     3352.22   8747.88 o 
   8   6   0   105127.77   110889.80   4366.82 o 
 -26   0   1       38.54     2601.55  10402.29 o 
 -24   0   1    17815.02    19773.36   1786.16 o 
 -22   0   1    22151.65    19377.84   1927.77 o 
 -20   0   1    46504.13    46704.46   1986.21 o 
 -18   0   1     6541.75     2121.32   8487.24 o 
 -16   0   1   224680.39   226357.58   6008.57 o 
 -14   0   1     3398.28     1820.95   7285.76 o 
 -12   0   1    31387.31    29666.57   1524.79 o 
 -10   0   1    19578.25    18200.32   1481.01 o 
  -8   0   1   160363.86   154721.00   5578.43 o 
  -6   0   1     2629.49     1848.65   7400.51 o 
  -4   0   1     2120.82     1854.66   7408.85 o 
  -2   0   1    12584.82     8208.92  13035.03 o 
   0   0   1     4952.28     6189.04   6617.37 o 
   2   0   1    10165.02     9933.64   1194.79 o 
   4   0   1    24276.29    23452.30   1408.24 o 
   6   0   1   155873.70   166200.44   5846.84 o 
   8   0   1    11317.36     1808.16   7230.69 o 
  10   0   1    53695.63    54715.86   1860.84 o 
  12   0   1      139.72     1716.72   6861.00 o 
  14   0   1    31382.33    31562.44   1508.49 o 
  16   0   1       62.61     7477.03   8179.41 o 
  18   0   1    50515.45    52476.80   1825.33 o 
  20   0   1     2268.07     2311.32   9245.29 o 
  22   0   1      920.94     2395.60   9578.48 o 
  24   0   1     1811.22     3680.78  14717.23 o 
 -25   1   1     6115.71     7295.59   1683.60 o 
 -23   1   1    27899.39    27547.46   1808.23 o 
 -21   1   1    24277.33    23339.13   1717.84 o 
 -19   1   1    34076.20    36867.22   1781.30 o 
 -17   1   1    21074.54    21052.68   1541.21 o 
 -15   1   1   114103.34   120878.32   3162.24 o 
 -13   1   1    46760.66    49841.84   1649.34 o 
 -11   1   1    54081.40    58124.36   1679.97 o 
  -9   1   1     8559.17     7113.71   6968.45 o 
  -7   1   1    75534.30    76409.34   2390.81 o 
  -5   1   1    29608.29    25931.62   1457.69 o 
  -3   1   1      318.00     1504.87   6015.57 o 
  -1   1   1      695.66     1538.30   6145.37 o 
   1   1   1    23187.04    23519.98   1315.95 o 
   3   1   1   134298.69   132311.23   4821.35 o 
   5   1   1      151.02     2507.41  10029.62 o 
   7   1   1     1045.33     1854.16   7412.72 o 
   9   1   1    93303.06    85111.45   2185.83 o 
  11   1   1      940.34     1705.01   6814.14 o 
  13   1   1     3867.76     5631.62   7434.92 o 
  15   1   1     9262.51    14301.15   4837.70 o 
  17   1   1    31535.04    35034.23   1637.81 o 
  19   1   1    25073.71    27403.69   1639.35 o 
  21   1   1     7130.18    10205.96  10070.56 o 
  23   1   1     1789.90     2427.04   9702.27 o 
 -24   2   1    15444.11     2714.36  10857.44 o 
 -22   2   1    11717.88     9736.11  10171.79 o 
 -20   2   1    35058.97    35876.80   1728.15 o 
 -18   2   1     2046.06     2175.94   8697.87 o 
 -16   2   1   119121.62   124344.41   3312.59 o 
 -14   2   1     8918.11    10181.84   2535.65 o 
 -12   2   1    37899.41    40838.24   1512.96 o 
 -10   2   1    12897.51    14157.70   1211.22 o 
  -8   2   1   208423.75   222375.23   6890.19 o 
  -6   2   1     4987.06     1628.88   6521.39 o 
  -4   2   1      152.73     2073.81   8299.15 o 
  -2   2   1     2091.71     1673.77   6689.21 o 
   0   2   1      110.21     1891.34   7567.31 o 
   2   2   1     2827.73     3691.08  14772.16 o 
   4   2   1     9447.11     9848.32   1183.68 o 
   6   2   1    73961.59    68697.01   2201.55 o 
   8   2   1     7158.90     7683.49   1884.08 o 
  10   2   1    46505.90    45860.48   1550.83 o 
  12   2   1     8193.05     1874.21   7492.92 o 
  14   2   1    34292.81    38117.60   1602.72 o 
  16   2   1      198.71     2982.19  11932.68 o 
  18   2   1    44429.83    42869.00   1760.02 o 
  20   2   1       79.18     3882.72  15528.90 o 
  22   2   1      820.95     2538.82  10163.12 o 
 -23   3   1    15641.71    15177.19  10488.42 o 
 -21   3   1    11763.17    12448.22   1507.21 o 
 -19   3   1    17950.86     9203.86   9616.07 o 
 -17   3   1    11981.63    13104.31   1462.14 o 
 -15   3   1    62612.68    64338.16   1839.81 o 
 -13   3   1    10187.15     2072.50   8295.89 o 
 -11   3   1    21597.00    20541.31   1346.91 o 
  -9   3   1     8057.63    10336.72   6774.70 o 
  -7   3   1    23985.83    27603.60   1339.33 o 
  -5   3   1    12143.93     6230.43   7086.28 o 
  -3   3   1     1457.71     7893.45   6814.30 o 
  -1   3   1      187.43     2421.07   9690.18 o 
   1   3   1     1518.15     2279.94   9111.92 o 
   3   3   1    47089.53    46122.70   2543.81 o 
   5   3   1       20.36     5650.44   7898.84 o 
   7   3   1      118.37     1887.41   7543.75 o 
   9   3   1    61215.52    72579.09   1895.33 o 
  11   3   1     1632.04     3961.39  15849.50 o 
  13   3   1     2822.11     2177.95   8705.93 o 
  15   3   1     5120.26     5305.88   1375.53 o 
  17   3   1    16547.88    11411.68   9466.55 o 
  19   3   1    13459.61     2529.78  10125.02 o 
  21   3   1     5119.92     7401.36   9616.66 o 
 -20   4   1    18194.28    17146.77  10369.32 o 
 -18   4   1     1240.06     2450.56    757.34 o 
 -16   4   1    59010.27    62194.92   1835.22 o 
 -14   4   1     1724.38     2026.79   8107.17 o 
 -12   4   1    17022.77    17870.25   1472.18 o 
 -10   4   1     3205.53     7838.76   7930.98 o 
  -8   4   1    47383.52    44258.25   1613.14 o 
  -6   4   1      587.68     1912.94   7645.88 o 
  -4   4   1      681.67     1932.57   7734.20 o 
  -2   4   1     2690.48     1954.28   7813.21 o 
   0   4   1     4797.24     2152.61   8608.49 o 
   2   4   1     1581.66     3382.59  13528.39 o 
   4   4   1     6888.34     4566.49  18269.87 o 
   6   4   1    32066.81    32740.45   2097.46 o 
   8   4   1     1281.57     2668.36  10685.21 o 
  10   4   1    15693.13    16560.38   1617.37 o 
  12   4   1      684.42     2381.86   9531.35 o 
  14   4   1    11058.73     2504.16  10016.64 o 
  16   4   1       46.16     2438.71   9754.85 o 
  18   4   1    16208.85    16358.96   1621.18 o 
 -17   5   1     5371.66     2423.30   9685.37 o 
 -15   5   1    17063.73     7089.38   9864.69 o 
 -13   5   1     1115.46     3592.44  14367.78 o 
 -11   5   1     6079.62     2427.31   9709.23 o 
  -9   5   1     2630.84     4822.81   8707.75 o 
  -7   5   1    12986.20    16464.51   9035.95 o 
  -5   5   1     8194.24     8432.39   1887.82 o 
  -3   5   1      890.50     2132.70   8526.86 o 
  -1   5   1      114.79     3260.78  13035.27 o 
   1   5   1     3655.59     8131.16   9545.87 o 
   3   5   1    15953.59    14377.52  15755.41 o 
   5   5   1       17.45    12599.68  23319.81 o 
   7   5   1      310.09     3849.39  15379.89 o 
   9   5   1    14995.92    11244.25  13846.78 o 
  11   5   1      346.19     3947.49  15791.91 o 
  13   5   1     1295.51     2772.33  11101.08 o 
  15   5   1      861.26     2787.99  11148.04 o 
  -8   6   1    17239.27     2539.76  10166.90 o 
  -6   6   1      108.67     2309.23   9236.91 o 
  -4   6   1      423.36     8530.67  10239.54 o 
  -2   6   1     1059.24     2409.34   9641.29 o 
   0   6   1     1573.74    10657.73  15358.75 o 
   2   6   1      189.89     3162.69  12650.74 o 
   4   6   1      999.73    28498.05  17807.12 o 
   6   6   1     7453.40     6781.66  27134.50 o 
 -26   0   2     9106.66     8612.86  11032.47 o 
 -24   0   2     2322.23     8166.14   9975.17 o 
 -22   0   2       18.69     3039.07  12160.20 o 
 -20   0   2    15723.55     2357.43   9425.78 o 
 -18   0   2     6466.36    16713.59  10775.43 o 
 -16   0   2    68580.54    70567.49   2028.02 o 
 -14   0   2      420.79     2191.54   8760.29 o 
 -12   0   2     9304.61     2023.74   8104.77 o 
 -10   0   2    12326.81    12764.45   3116.01 o 
  -8   0   2   229474.31   211377.94   7630.88 o 
  -6   0   2      599.51     2158.29   8635.11 o 
  -4   0   2      319.68     9129.40  12400.13 o 
  -2   0   2     7698.36     5426.10   1412.52 o 
   0   0   2     7416.65     9938.20   2366.71 o 
   2   0   2      289.78     3747.45   6670.85 o 
   4   0   2    86970.16    86924.87   3302.99 o 
   6   0   2    55993.71    59679.22   1836.92 o 
   8   0   2    27777.66    30247.52   1339.97 o 
  10   0   2      128.24     1775.58   7100.35 o 
  12   0   2    66954.12    65471.62   1752.55 o 
  14   0   2    37253.36    37141.18   1569.57 o 
  16   0   2    22456.26    23626.21   1519.58 o 
  18   0   2      150.72     2109.11   8442.33 o 
  20   0   2    36982.82    41051.15   1694.75 o 
  22   0   2     5302.47     2464.52   9854.17 o 
 -27   1   2      273.54     2250.38   1585.27 o 
 -25   1   2    27174.65    30848.32   1857.22 o 
 -23   1   2     1892.75     2399.59   9592.47 o 
 -21   1   2      677.44     9099.72   9450.92 o 
 -19   1   2      229.31     5740.72   8234.38 o 
 -17   1   2    65639.18    67704.58   1958.52 o 
 -15   1   2    14002.28    14412.50   1395.71 o 
 -13   1   2    51285.35    51048.32   1634.10 o 
 -11   1   2    20964.98    20347.94   1345.40 o 
  -9   1   2    20856.58    20471.84   1373.17 o 
  -7   1   2    70546.31    67139.82   2431.80 o 
  -5   1   2    17948.08    16933.49   1495.46 o 
  -3   1   2    39658.73    33896.69   2094.04 o 
  -1   1   2    29813.20    28277.82   1922.71 o 
   1   1   2      136.07     1591.16   6358.77 o 
   3   1   2   119936.65   123493.95   4608.46 o 
   5   1   2     9849.73     9485.97   6747.37 o 
   7   1   2     6511.67     1683.93   6729.83 o 
   9   1   2   117400.22   120514.54   3388.28 o 
  11   1   2    93020.71    89702.43   2140.37 o 
  13   1   2    49642.20    52073.12   1648.90 o 
  15   1   2     2497.09     2019.01   8070.15 o 
  17   1   2    44069.52    40101.23   1707.06 o 
  19   1   2     8203.22     2288.13   9144.66 o 
  21   1   2    23346.06    23939.50   1594.00 o 
  23   1   2     4339.77    16715.53  10550.46 o 
 -26   2   2     9138.22    10863.61  11075.55 o 
 -24   2   2     1955.48     2507.50  10028.02 o 
 -22   2   2       28.68     2354.35   9417.39 o 
 -20   2   2    10920.59    12305.19   2957.56 o 
 -18   2   2      819.67     2109.15   8438.58 o 
 -16   2   2    61905.75    63296.93   1836.23 o 
 -14   2   2        9.81     2071.83   8293.19 o 
 -12   2   2    12851.72    12777.08   1266.13 o 
 -10   2   2      574.12     1681.44   6721.83 o 
  -8   2   2    76792.77    71483.74   2139.02 o 
  -6   2   2     1842.97     2421.30   9689.14 o 
  -4   2   2     3951.22     1615.07   6468.15 o 
  -2   2   2     1104.64     4155.71   6835.92 o 
   0   2   2    19028.26    18465.56   1245.31 o 
   2   2   2     9517.87     1576.30   6305.19 o 
   4   2   2     6235.01     6900.44   1632.87 o 
   6   2   2    34947.54    33994.29   1387.36 o 
   8   2   2    13635.21    13497.96   1199.43 o 
  10   2   2      137.26     1924.69   7692.86 o 
  12   2   2    91664.14    93475.40   2294.62 o 
  14   2   2    23544.38    21791.31   1519.64 o 
  16   2   2    16191.01    13001.86   8950.55 o 
  18   2   2       22.46     6050.67   8220.60 o 
  20   2   2    20944.51    12203.61  10715.70 o 
  22   2   2     2726.55     1177.25   1514.72 o 
 -23   3   2      962.97     3568.88  14279.43 o 
 -21   3   2      355.22     2415.19   9666.64 o 
 -19   3   2      118.62     2974.33  11895.37 o 
 -17   3   2    41213.78    39548.20   1730.50 o 
 -15   3   2     5355.89     9752.51   2140.84 o 
 -13   3   2    28210.25    30359.96   1510.14 o 
 -11   3   2    15340.98    15888.69   1309.33 o 
  -9   3   2     7824.49     9033.56   2182.34 o 
  -7   3   2    30700.87    32807.09   1377.03 o 
  -5   3   2     4251.64     2733.49  10935.93 o 
  -3   3   2     7941.12     1748.70   6988.92 o 
  -1   3   2     9416.52     8669.48   6704.76 o 
   1   3   2      172.52     3139.15  12562.49 o 
   3   3   2    41427.81    37571.29   1501.44 o 
   5   3   2     3456.66     1634.52   6543.98 o 
   7   3   2     6569.29     1772.06   7090.20 o 
   9   3   2    58746.30    62184.63   1761.31 o 
  11   3   2    45244.73    43499.79   1689.62 o 
  13   3   2    35856.32    35064.48   1653.65 o 
  15   3   2     1447.41     2122.92   8501.48 o 
  17   3   2    23847.40    24617.49   1590.12 o 
  19   3   2     4641.98     2393.84   9575.38 o 
 -20   4   2     7669.64    13386.85   9974.40 o 
 -18   4   2     1545.85     3255.01  13020.03 o 
 -16   4   2    19546.96    16559.45   1483.99 o 
 -14   4   2        8.12     6613.75  10722.09 o 
 -12   4   2     3656.12    10668.27   4136.24 o 
 -10   4   2     2709.06     1973.89   7901.44 o 
  -8   4   2    41351.35    41344.93   1608.93 o 
  -6   4   2       37.10     4910.78   8371.67 o 
  -4   4   2      184.23     2654.54  10614.24 o 
  -2   4   2      547.95     1999.27   7999.04 o 
   0   4   2     4899.77     2364.54   9456.20 o 
   2   4   2      385.24     4583.18  18317.04 o 
   4   4   2    16822.15    16497.00  10957.43 o 
   6   4   2     3660.88     2293.78   9171.19 o 
   8   4   2     4079.60     6316.28   1540.32 o 
  10   4   2       67.99     6240.99   8854.32 o 
  12   4   2    23106.41     9847.08   9911.86 o 
  14   4   2     4976.25     2484.14   9948.33 o 
  16   4   2     6836.55     6143.86  10123.34 o 
 -17   5   2    10224.17    18693.90  10736.34 o 
 -15   5   2     1320.37     2354.42   9419.64 o 
 -13   5   2     7722.33     7751.18   1795.53 o 
 -11   5   2     2598.44     5562.51   9290.47 o 
  -9   5   2     4440.08     2199.61   8802.34 o 
  -7   5   2     4312.32     7318.93   8500.16 o 
  -5   5   2     1607.44     2107.23   8434.81 o 
  -3   5   2     4088.80     3268.98  13077.89 o 
  -1   5   2     3387.19     3814.39  15251.69 o 
   1   5   2      431.64     6203.77  11634.53 o 
   3   5   2     9559.96    12330.10  49322.36 o 
   5   5   2     3791.57     3335.65  13338.69 o 
   7   5   2     1645.21     2945.02  11778.10 o 
   9   5   2    18563.56     7739.49  11531.71 o 
  11   5   2    12332.45     2749.50  10999.95 o 
  13   5   2    11209.36    13966.78  11219.34 o 
 -10   6   2      467.23     6941.47   9839.31 o 
  -8   6   2     8022.53     6897.53   9919.49 o 
  -6   6   2       36.03     4993.18  19978.60 o 
  -4   6   2       94.24     3670.83  14691.15 o 
  -2   6   2     1169.34     2493.71   9968.97 o 
   0   6   2     1807.98     2599.70  10398.80 o 
   2   6   2       20.65     3572.72  14294.81 o 
   4   6   2     3035.32     6478.82  25925.11 o 
   6   6   2       31.89     4967.67  19880.50 o 
 -28   0   3     6191.15     2864.85  11457.45 o 
 -26   0   3     1925.57     2721.36  10895.24 o 
 -22   0   3      182.92     4798.97  19199.79 o 
 -20   0   3    23574.59    24261.67   1998.74 o 
 -18   0   3        3.98    13351.11   9148.60 o 
 -16   0   3    60841.48    65817.08   2149.52 o 
 -14   0   3       16.83     1985.50   7942.00 o 
 -12   0   3     7493.45    11273.93  10251.35 o 
 -10   0   3    69034.91    64093.42   2382.37 o 
  -8   0   3   167495.08   140015.22   4714.08 o 
  -6   0   3     1589.41     4415.07  17668.14 o 
  -4   0   3    34013.99    28332.14   3210.16 o 
  -2   0   3       16.07     2224.86   8911.22 o 
   0   0   3    39641.01    40908.40   1808.00 o 
   2   0   3     1092.36     4403.01   7644.43 o 
   4   0   3      268.73     6144.95  11738.58 o 
   6   0   3    64433.52    67039.69   1787.57 o 
   8   0   3    18864.98    20033.00   1311.71 o 
  10   0   3    30199.40    30138.13   1449.65 o 
  12   0   3    23963.93    23109.56   1494.30 o 
  14   0   3    51954.48    48515.50   1768.63 o 
  16   0   3    27349.14    27877.50   1672.89 o 
  18   0   3    49760.77    47108.79   1834.85 o 
  20   0   3    12440.68     2496.36   9991.32 o 
  22   0   3     5535.86     2603.84  10417.32 o 
 -27   1   3      146.29     4224.10  16892.49 o 
 -25   1   3    11449.07    13792.51  10116.73 o 
 -23   1   3     8861.90     7863.41   1813.27 o 
 -21   1   3      323.63     3496.24  13988.87 o 
 -19   1   3     7883.88     6984.36   1605.28 o 
 -17   1   3     1007.12     1987.53   7948.16 o 
 -15   1   3   315440.19   311159.34   8548.34 o 
 -13   1   3    49343.54    45738.06   1655.69 o 
 -11   1   3     2753.91     1942.62   7770.48 o 
  -9   1   3    21157.96    19448.86   1512.69 o 
  -5   1   3   132909.75   112323.86   4335.56 o 
  -3   1   3    10706.75     4288.89  17141.83 o 
  -1   1   3      212.57     2054.20   8214.85 o 
   1   1   3  2075909.00  2240178.00  46049.22 o 
   3   1   3       25.21     6723.63   7255.32 o 
   5   1   3    15889.66    12999.18   7487.29 o 
   7   1   3      158.00     1828.56   7312.26 o 
   9   1   3   474140.53   523760.44  14383.86 o 
  11   1   3     2439.38     1850.29   7403.10 o 
  13   1   3    14530.52     9961.57   8357.91 o 
  15   1   3    12075.86    11104.65   2555.37 o 
  17   1   3    41524.48    45192.77   1752.01 o 
  19   1   3     1678.33    16481.11  14069.76 o 
  21   1   3     1611.84     2572.22  10292.80 o 
 -26   2   3     1450.68    13696.86  11116.81 o 
 -24   2   3    16544.46    14604.84   1674.23 o 
 -22   2   3       70.92     2271.95   9089.75 o 
 -20   2   3    17215.58    17764.42   1623.33 o 
 -18   2   3     1623.49     2226.93   8899.88 o 
 -16   2   3   107251.25   107616.34   2506.69 o 
 -14   2   3       50.55     1771.65   7086.60 o 
 -12   2   3     1694.42     4083.12   7246.01 o 
 -10   2   3     3766.89     2070.22   8282.85 o 
  -8   2   3    64060.75    59825.43   1677.02 o 
  -6   2   3    12159.79     8779.71   2051.61 o 
  -4   2   3     7336.01     2304.30   9217.21 o 
  -2   2   3     8753.04    11970.01  16543.66 o 
   0   2   3    17138.86    19402.39   1296.11 o 
   2   2   3     1102.14     1630.48   6516.02 o 
   4   2   3      184.59     4078.94   6717.79 o 
   6   2   3    56829.22    53161.83   1677.53 o 
   8   2   3    10417.40     7109.00   7391.64 o 
  10   2   3    20196.97    18333.42   1366.47 o 
  12   2   3    12462.10    12926.47   1387.64 o 
  14   2   3    30641.32    32809.14   1635.74 o 
  16   2   3    23356.54    26302.54   7350.10 o 
  18   2   3    36363.37    36725.35   1694.68 o 
  20   2   3     8949.47     7951.48  10172.87 o 
 -25   3   3     5412.53     3084.57  12332.38 o 
 -23   3   3     5115.29     2906.01   1510.89 o 
 -21   3   3       72.22     7057.17   9684.23 o 
 -19   3   3     3192.74     8160.48   8913.93 o 
 -17   3   3      231.02     3211.74  12850.89 o 
 -15   3   3   159545.80   158778.33   3911.79 o 
 -13   3   3    21511.74    25837.87   1488.23 o 
 -11   3   3     1725.57     2843.05    755.40 o 
  -9   3   3    17945.53    14017.91   7085.52 o 
  -7   3   3   796462.31   812023.13  17971.94 o 
  -5   3   3    28217.76    23641.58   1333.72 o 
  -3   3   3     1691.70     1734.49   6945.81 o 
  -1   3   3      564.57    11879.92  15737.21 o 
   1   3   3   933056.88   954757.00  27171.26 o 
   3   3   3      598.19     4465.51   6466.75 o 
   5   3   3     8588.83     6397.94   6643.26 o 
   7   3   3     1248.10     1848.24   7389.03 o 
   9   3   3   266980.97   265369.63   6259.17 o 
  11   3   3     2072.83     2093.53   8383.94 o 
  13   3   3     5739.19     2054.49   8219.91 o 
  15   3   3     8442.88     2386.25   9548.92 o 
  17   3   3    22391.12    25654.49   7270.96 o 
  19   3   3      898.47     2550.59  10208.26 o 
 -22   4   3      179.95     2501.50  10006.01 o 
 -20   4   3     6428.22     2419.46   9675.88 o 
 -18   4   3       41.15     7845.87  10351.28 o 
 -16   4   3    27559.69    23872.71   1582.48 o 
 -14   4   3      114.22     2905.66  11622.66 o 
 -12   4   3     1523.89     2130.78   8523.11 o 
 -10   4   3     6100.91     4479.97   7900.29 o 
  -8   4   3    46238.84    53065.30   1695.62 o 
  -6   4   3      581.06     2215.09   8860.36 o 
  -4   4   3     3604.47     4212.81   1108.64 o 
  -2   4   3      325.61     2140.52   8556.18 o 
   0   4   3     5013.92     3471.26  13875.22 o 
   2   4   3       55.49     2171.89   8687.55 o 
   4   4   3       48.88     9113.29  12901.83 o 
   6   4   3    16269.84    15807.11   1417.20 o 
   8   4   3     5434.97     5827.89   8474.96 o 
  10   4   3    10201.56    12765.96   8788.00 o 
  12   4   3     5699.41     7132.73   1799.37 o 
  14   4   3    15607.46    15956.62  10390.45 o 
  16   4   3     9613.91     2572.68  10294.66 o 
 -17   5   3      666.05     3845.49  15383.92 o 
 -15   5   3    47540.91    44661.22   1832.57 o 
 -13   5   3     3649.62     2331.01   9327.97 o 
 -11   5   3      330.50     2419.11   9680.37 o 
  -9   5   3     5880.60     4634.85   1230.33 o 
  -7   5   3   233197.02   240709.86   5233.21 o 
  -5   5   3     6490.23     9179.63   8543.84 o 
  -3   5   3      337.97     8230.48   8385.47 o 
  -1   5   3     3712.05     2407.56   9628.27 o 
   1   5   3   274411.44   270133.81   6025.41 o 
   3   5   3      360.36      441.44   1763.81 o 
   5   5   3      709.02     2685.96  10745.82 o 
   7   5   3     2169.10     2668.40  10669.68 o 
   9   5   3    81903.75    81736.77   2134.83 o 
  11   5   3      451.07     8524.78   9766.71 o 
 -10   6   3      235.49     2558.40  10233.61 o 
  -8   6   3     9687.07     6982.18  10288.80 o 
  -6   6   3      606.17     2297.48   9184.04 o 
  -4   6   3      466.26     2491.71   9968.80 o 
  -2   6   3      158.82     8801.36   9409.57 o 
   0   6   3     1407.76    14889.76  17342.28 o 
   2   6   3       47.80     1324.32   5299.25 o 
   4   6   3        0.74     4657.68  18626.80 o 
 -28   0   4    15708.54    14906.43   3464.10 o 
 -26   0   4    18442.38    16933.47   3698.00 o 
 -24   0   4    45944.82    44793.13   2288.47 o 
 -22   0   4    70332.17    68342.39   2408.29 o 
 -20   0   4    34603.79    33215.23   2156.60 o 
 -18   0   4    35944.23    36478.00   2125.54 o 
 -16   0   4    56304.46    53864.69   2145.31 o 
 -14   0   4   312058.78   278800.75   8712.96 o 
 -12   0   4     2340.09    13321.36  11343.46 o 
 -10   0   4      863.70     2821.44  11293.62 o 
  -8   0   4    28886.52    24174.49   2870.43 o 
  -6   0   4    83197.21    83333.36   4197.48 o 
  -4   0   4   313902.88   313720.88  11655.70 o 
  -2   0   4      743.09     2360.38   9447.39 o 
   0   0   4     2874.04     8169.33   8864.01 o 
   2   0   4    91745.99    96816.47   3316.93 o 
   4   0   4    11343.03     1847.32   7389.28 o 
   6   0   4     1538.40     1732.53   6932.08 o 
   8   0   4    12815.62    12510.00   1364.26 o 
  10   0   4    56642.47    61012.61   1753.61 o 
  12   0   4      573.84     2344.58   9378.32 o 
  14   0   4      876.83     9099.78   8717.19 o 
  16   0   4     6835.60     8012.13   9193.44 o 
  18   0   4     6618.08     2470.51   9876.14 o 
  20   0   4    22727.38    22682.29   1707.80 o 
 -27   1   4    11874.47    15321.25  12630.67 o 
 -25   1   4      337.23     4214.31  16851.38 o 
 -23   1   4    57241.80    56456.80   2173.31 o 
 -21   1   4    40209.09    41841.50   2015.37 o 
 -19   1   4    28339.28    12566.17  10879.29 o 
 -17   1   4      171.94     1954.12   7810.59 o 
 -15   1   4   207576.02   200935.39   5296.36 o 
 -13   1   4    33979.39    27655.80   1642.76 o 
 -11   1   4    13916.66     9785.54   8888.27 o 
  -9   1   4    51468.44    43455.22   2058.52 o 
  -7   1   4   127168.22   115430.98   4335.09 o 
  -5   1   4    16839.92    16242.99   4052.40 o 
  -3   1   4     2233.19     2904.16  11630.38 o 
  -1   1   4   173568.94   177499.23   6065.50 o 
   1   1   4    40206.96    46831.45   1616.64 o 
   3   1   4    29463.91    32766.75   1412.85 o 
   5   1   4     4801.17     1728.87   6917.44 o 
   7   1   4   142340.70   147327.91   3944.82 o 
   9   1   4    10745.25    13381.87   7346.49 o 
  11   1   4    20509.80    11127.87   8320.38 o 
  13   1   4     3977.90     2089.73   8358.92 o 
  15   1   4     9170.94     2561.00  10245.94 o 
  17   1   4     7006.58     8742.06   9440.64 o 
  19   1   4    13461.73     2576.87  10313.35 o 
 -26   2   4    14209.35    11502.85  12584.24 o 
 -24   2   4    27958.27    27973.50   1896.57 o 
 -22   2   4    52754.23    51594.06   2072.80 o 
 -20   2   4    26817.56    27074.51   1780.88 o 
 -18   2   4    20521.61    19239.65   1647.15 o 
 -16   2   4    54213.91    57292.35   1902.73 o 
 -14   2   4   177249.50   165847.11   4045.05 o 
 -12   2   4     3087.90     3337.72  13358.71 o 
 -10   2   4     5214.25     2042.88   8173.49 o 
  -8   2   4    21778.13    16058.12   8810.75 o 
  -6   2   4    65196.96    64279.93   2261.89 o 
  -4   2   4    35414.35    26170.35   2700.77 o 
  -2   2   4     8480.78     2543.81  10169.37 o 
   0   2   4     1876.67     1736.49   6955.78 o 
   2   2   4    18145.65    14575.71   1187.97 o 
   4   2   4   101578.42   104737.64   2748.58 o 
   6   2   4      693.74     3982.87   6592.34 o 
   8   2   4     5583.69     9150.38   7572.66 o 
  10   2   4    84184.47    82276.70   1961.31 o 
  12   2   4     4546.11     3086.57  12348.23 o 
  14   2   4      264.94     2205.25   8821.01 o 
  16   2   4     6981.99     2446.99   9782.06 o 
  18   2   4     1787.10     2356.41   9433.48 o 
 -25   3   4      256.73     2585.87  10345.45 o 
 -23   3   4    28581.55    29742.20   1776.80 o 
 -21   3   4    20877.90    19339.56   1631.26 o 
 -19   3   4    16298.21    13739.83   1591.86 o 
 -17   3   4      590.09     7375.12   8701.42 o 
 -15   3   4   111685.48   106375.34   2547.65 o 
 -13   3   4    25162.55    30151.21   1555.18 o 
 -11   3   4     9237.90     5049.77   7720.87 o 
  -9   3   4    18948.43    17996.06   1382.20 o 
  -7   3   4    76803.89    82489.05   2261.02 o 
  -5   3   4     3748.47    10653.04   8682.95 o 
  -3   3   4     1053.79     3510.08  14038.38 o 
  -1   3   4    90567.61   105636.55   2955.30 o 
   1   3   4    15147.12    14010.46   1250.48 o 
   3   3   4    15826.73    14509.02   1244.58 o 
   5   3   4     3845.60     9481.39   8115.70 o 
   7   3   4    75185.13    76508.70   1864.34 o 
   9   3   4     8198.66    14394.42   8573.85 o 
  11   3   4    10503.40     8531.09   8597.82 o 
  13   3   4     2820.38     2174.00   8697.98 o 
  15   3   4     5955.44     4462.13   1087.08 o 
  17   3   4     2948.39     2436.91   9755.50 o 
 -22   4   4    22882.56    11840.71  11361.74 o 
 -20   4   4     6759.18     2688.31  10759.15 o 
 -18   4   4     9046.13     2588.41  10357.56 o 
 -16   4   4    24046.11    17545.18   9682.54 o 
 -14   4   4    70385.38    70292.77   1936.31 o 
 -12   4   4      270.60    10000.16   8964.24 o 
 -10   4   4      274.29     2362.21   9441.01 o 
  -8   4   4     8492.06     8664.31   8603.48 o 
  -6   4   4    22054.70    19293.56   1443.04 o 
  -4   4   4    59318.31    64339.78   1879.17 o 
  -2   4   4       57.84     2791.87  11159.62 o 
   0   4   4     1319.25     2066.02   8266.06 o 
   2   4   4    15427.73    19259.67   6226.22 o 
   4   4   4    14526.45    14000.55   1403.39 o 
   6   4   4       32.80     2379.85   9519.41 o 
   8   4   4     3253.22     8189.91   8925.71 o 
  10   4   4    18013.02     8575.69   9425.61 o 
  12   4   4      200.18     2487.77   9949.12 o 
  14   4   4      674.22     2448.56   9784.42 o 
 -17   5   4      542.86     2481.90   9933.50 o 
 -15   5   4    32555.26    38103.22   1727.86 o 
 -13   5   4     5403.51     5635.48   1455.96 o 
 -11   5   4     3020.56     2340.79   9357.28 o 
  -9   5   4     8303.31     4731.29   9019.08 o 
  -7   5   4    24982.85    26384.01   1513.66 o 
  -5   5   4     4091.79     2252.57   9016.16 o 
  -3   5   4      107.39     5958.48   8222.58 o 
  -1   5   4    28585.92    30996.65   1562.89 o 
   1   5   4     9198.70    10636.33   2423.59 o 
   3   5   4     2216.35     8383.90   9272.72 o 
   5   5   4     1668.04     2330.90   9325.56 o 
   7   5   4    24118.50    19746.67   1554.76 o 
   9   5   4     2066.31     2509.46  10047.65 o 
 -10   6   4      652.36     5305.20  21218.85 o 
  -8   6   4     3598.22     2499.73  10000.90 o 
  -6   6   4     5144.83     8231.37   9453.81 o 
  -4   6   4    10515.46     2388.27   9549.17 o 
  -2   6   4        5.85     5261.96   9393.84 o 
   0   6   4      495.63     3121.51  12487.99 o 
   2   6   4     1349.64     6256.86  25025.49 o 
 -28   0   5    11943.69     3045.80  12177.33 o 
 -26   0   5     1191.55     5636.86  22551.38 o 
 -24   0   5    24336.40    24430.66   2297.00 o 
 -22   0   5       99.03     2601.56  10404.28 o 
 -20   0   5    12599.98     7468.28  12608.74 o 
 -18   0   5     4585.91    16634.23  12309.37 o 
 -16   0   5    34852.14    36329.20   2100.26 o 
 -14   0   5    65995.64    65659.77   2479.43 o 
 -12   0   5     3816.41     3803.01  15221.86 o 
 -10   0   5    12374.43     5544.54  22182.07 o 
  -8   0   5     1036.99     4291.08  17185.91 o 
  -6   0   5    55954.94    57386.52   3214.18 o 
  -4   0   5     3644.74     2513.90  10057.54 o 
  -2   0   5    11473.25     9718.91   9153.44 o 
   0   0   5    47591.26    50212.54   1839.54 o 
   2   0   5     3676.34     5869.33   7972.95 o 
   4   0   5   220717.16   235431.52   7423.37 o 
   6   0   5     4388.72     5317.84   7121.20 o 
   8   0   5     3004.01     1695.31   6777.33 o 
  10   0   5    39845.53    44867.39   1707.16 o 
  12   0   5    46985.41    50655.70   1780.01 o 
  14   0   5    17072.41    13304.33   9820.23 o 
  16   0   5      281.59    11397.08   9131.00 o 
  18   0   5      893.95     3362.86  13449.49 o 
 -29   1   5     4499.09     2909.87  11631.64 o 
 -27   1   5     8891.75     7451.13  11560.33 o 
 -25   1   5      858.30     2538.83  10147.46 o 
 -23   1   5    15986.20    13154.84  12128.29 o 
 -21   1   5     6937.86     5924.38  10239.62 o 
 -19   1   5    30850.80    34001.98   1863.79 o 
 -17   1   5      948.53     2158.23   8640.75 o 
 -15   1   5    67171.73    69931.79   2138.46 o 
 -13   1   5     1253.56     5122.96  20495.75 o 
 -11   1   5    38881.43    36499.24   2105.39 o 
  -9   1   5     2954.22     3004.25  12013.07 o 
  -7   1   5    41792.67    45587.79   3115.50 o 
  -5   1   5       81.04     3576.66  14306.65 o 
  -3   1   5     8821.75     2398.78   9602.97 o 
  -1   1   5    36045.89    35669.79   1639.58 o 
   1   1   5     8090.73     1825.37   7311.30 o 
   3   1   5      208.47     2122.86   8491.42 o 
   5   1   5   155354.86   151521.89   4264.77 o 
   7   1   5    54453.33    55078.45   1672.98 o 
   9   1   5      246.12     2071.84   8285.40 o 
  11   1   5     2801.81     2056.30   8225.21 o 
  13   1   5    99504.23   113813.98   2417.93 o 
  15   1   5    11232.74    11698.61   1454.23 o 
  17   1   5      989.47     6282.33   9727.60 o 
  19   1   5     3635.90     2499.74   9998.94 o 
 -28   2   5     6048.27    20540.53  17997.49 o 
 -26   2   5       78.44     2942.94  11777.64 o 
 -24   2   5    17548.70    18140.47   1754.77 o 
 -22   2   5       27.50     5124.63   9786.24 o 
 -20   2   5      898.43     2299.47   9199.85 o 
 -18   2   5       60.78     2303.34   9217.28 o 
 -16   2   5    32579.57    33174.87   1732.40 o 
 -14   2   5    35463.06    33753.46   1709.19 o 
 -12   2   5    25697.16    24096.55   1645.85 o 
 -10   2   5    30979.01    28707.16   1750.48 o 
  -8   2   5      437.77     2935.14  11744.50 o 
  -6   2   5   102858.10   102486.95   3479.91 o 
  -4   2   5    66688.98    70850.66   2979.91 o 
  -2   2   5     2715.65     2195.71   8790.67 o 
   0   2   5    34038.44    36311.55   1520.84 o 
   2   2   5     5877.66     1744.60   6968.59 o 
   4   2   5    90802.81    88348.44   2323.09 o 
   6   2   5     6178.66     1887.81   7549.27 o 
   8   2   5     2913.05     1995.50   7985.91 o 
  10   2   5    18432.56    19920.81   1487.98 o 
  12   2   5    38704.60    37104.66   1645.87 o 
  14   2   5    13277.13     7304.88   9640.40 o 
  16   2   5      614.61     3896.50  15578.15 o 
  18   2   5     1020.75     5840.87  10288.73 o 
 -25   3   5      300.33    10143.38  13521.89 o 
 -23   3   5     9925.62     2780.77  11123.06 o 
 -21   3   5     4592.64     2335.01   9343.95 o 
 -19   3   5    20128.07    24059.11   1680.37 o 
 -17   3   5      457.34     2256.28   9019.23 o 
 -15   3   5    33219.61    31363.07   1691.00 o 
 -13   3   5     1896.78     2223.04   8886.25 o 
 -11   3   5    14633.78    14270.72   1497.74 o 
  -9   3   5      246.29     3001.82  11999.42 o 
  -7   3   5    28848.49    26401.12   1850.16 o 
  -5   3   5      387.84     3037.15  12154.49 o 
  -3   3   5     1836.76     3417.96  13673.81 o 
  -1   3   5    12294.73     7289.98   8799.40 o 
   1   3   5     6230.77     2015.37   8071.29 o 
   3   3   5      347.81     6806.10   7355.46 o 
   5   3   5    85683.20    97121.09   2006.59 o 
   7   3   5    25988.16    24150.63   1480.45 o 
   9   3   5      314.82     2011.02   8044.09 o 
  11   3   5     1600.00     2986.22  11942.92 o 
  13   3   5    52682.75    45992.81   1734.65 o 
  15   3   5     3861.23     2358.48   9441.77 o 
 -22   4   5       12.26     7041.46  10153.12 o 
 -20   4   5     2593.38     3060.84  12243.37 o 
 -18   4   5      936.26    17214.60   9474.50 o 
 -16   4   5    10222.43    11127.31   2449.18 o 
 -14   4   5    13197.13     8441.46   9793.74 o 
 -12   4   5      827.28     2220.99   8881.98 o 
 -10   4   5     4752.90     2140.80   8559.26 o 
  -8   4   5        2.68     4198.58  16796.30 o 
  -6   4   5    13885.82    10559.83  10347.84 o 
  -4   4   5     2831.28     5597.95  22405.51 o 
  -2   4   5     2206.86     3737.77  14947.18 o 
   0   4   5    10080.74     6515.65   8823.60 o 
   2   4   5       80.63    10902.61  11136.08 o 
   4   4   5    46311.52    45291.15   1661.95 o 
   6   4   5     2676.13     2115.14   8454.67 o 
   8   4   5     1751.14     2923.44  11689.85 o 
  10   4   5    10193.57     2498.19   9986.86 o 
  12   4   5    15478.89    15228.27   1526.95 o 
 -19   5   5     7718.29    19717.12  10484.53 o 
 -17   5   5      193.78     2507.39  10029.56 o 
 -15   5   5    12045.71     8870.58  10754.60 o 
 -13   5   5      819.83     3227.48  12913.85 o 
 -11   5   5     5452.97     9149.85   9917.08 o 
  -9   5   5       39.00     2393.59   9572.39 o 
  -7   5   5    10662.40     6444.84   9610.34 o 
  -5   5   5       43.26    12405.46  10315.97 o 
  -3   5   5     2767.48     2666.49  10660.06 o 
  -1   5   5     2330.46     4838.47  19351.92 o 
   1   5   5     3593.38     6004.13   9718.44 o 
   3   5   5       57.70     2322.96   9295.76 o 
   5   5   5    22343.60    10910.37   9993.64 o 
   7   5   5     3399.03     3580.85  14321.44 o 
   9   5   5      205.74     2440.68   9766.66 o 
  -8   6   5        3.16     3900.37  15599.50 o 
  -6   6   5     2942.26     2462.42   9851.63 o 
  -4   6   5     2098.67     8065.98   9645.43 o 
  -2   6   5      331.93     4473.29  17885.32 o 
 -28   0   6      112.08     3001.80  12003.27 o 
 -26   0   6       21.20    24918.80  16401.95 o 
 -24   0   6    20422.48    22261.01   2237.88 o 
 -22   0   6     6997.67     3071.10  12284.39 o 
 -20   0   6    22264.35    18546.03  13749.51 o 
 -18   0   6     9006.10     2810.42  11245.62 o 
 -16   0   6     1350.34     2882.27  11527.10 o 
 -14   0   6   350566.22   342791.78   9935.65 o 
 -12   0   6   113751.72   108237.30   3109.07 o 
 -10   0   6    20549.18    21043.28   5128.24 o 
  -8   0   6    17491.12     9185.13  15793.63 o 
  -6   0   6   903335.25   876169.31  27208.56 o 
  -4   0   6    35972.88    36470.48   1969.89 o 
  -2   0   6    33572.33    35494.51   1704.07 o 
   0   0   6     9424.92     7998.66   8768.11 o 
   2   0   6   649209.00   729027.38  18050.45 o 
   4   0   6     4244.65     2203.65   8814.60 o 
   6   0   6    41074.62    39073.35   1607.26 o 
   8   0   6    13116.54    15274.51   1434.81 o 
  10   0   6    90590.71    88287.76   2063.68 o 
  12   0   6     2234.71     2360.38   9437.59 o 
  14   0   6    14471.43    13548.39   9597.51 o 
  16   0   6    31034.77    28763.93   1678.71 o 
  18   0   6     7858.19     6730.69  10625.86 o 
 -29   1   6     1979.06    19665.56  12800.37 o 
 -27   1   6    11924.88    11686.81  13131.23 o 
 -25   1   6     1410.19     8693.74  11067.79 o 
 -23   1   6    30077.63    13965.16  12912.67 o 
 -21   1   6    14337.67    15074.37   3609.60 o 
 -19   1   6     6660.13     2761.08  11054.13 o 
 -17   1   6    37065.23    34464.83   2021.56 o 
 -15   1   6   121699.58   113171.13   3237.12 o 
 -13   1   6    22007.10    12281.87  14394.97 o 
 -11   1   6    17854.41     3294.96  13187.68 o 
  -9   1   6    47053.87    42261.29   2861.47 o 
  -7   1   6   100815.13    95992.12   3362.92 o 
  -5   1   6       33.31     2897.81  11589.29 o 
  -3   1   6    45300.10    52033.58   1931.10 o 
  -1   1   6     3581.51     3516.43    932.09 o 
   1   1   6    11764.00    14961.79   4132.06 o 
   3   1   6     1457.36     1928.72   7716.82 o 
   5   1   6     4981.84     1860.27   7448.94 o 
   7   1   6    36066.78    37082.43   1606.81 o 
   9   1   6    12833.75     2145.26   8590.85 o 
  11   1   6    29572.52    30040.99   1637.64 o 
  13   1   6    21446.96    18429.16   9524.74 o 
  15   1   6     9868.95     3981.76  15932.95 o 
  17   1   6    12237.33    12444.24  10197.17 o 
 -28   2   6       85.76      427.71   1708.87 o 
 -26   2   6       20.57     4494.84  17981.33 o 
 -24   2   6    12479.83     7738.47  10311.41 o 
 -22   2   6    12410.88     2839.92  11357.71 o 
 -20   2   6    17611.92    15018.73  10499.96 o 
 -18   2   6     3408.86     2489.99   9954.08 o 
 -16   2   6     6260.57     2600.15  10402.56 o 
 -14   2   6   177027.92   177828.89   4549.84 o 
 -12   2   6    50030.56    49495.75   2134.90 o 
 -10   2   6    18719.24    10000.05  12589.89 o 
  -8   2   6       59.87     3611.97  14449.84 o 
  -6   2   6   725181.94   674563.50  21557.10 o 
  -4   2   6    44282.39    45860.49   2215.38 o 
  -2   2   6    27341.18    29412.04   1699.04 o 
   0   2   6      434.11     8701.42   7522.27 o 
   2   2   6   402566.75   442075.44  11389.54 o 
   4   2   6     2817.68     3928.22   7817.19 o 
   6   2   6    34707.17    13293.31   9255.03 o 
   8   2   6    34253.07    33422.61   1608.48 o 
  10   2   6    74190.05    75570.45   1954.19 o 
  12   2   6     1474.13     2179.81   8727.11 o 
  14   2   6     6190.57     2490.09   9958.42 o 
  16   2   6    16539.31    16050.92   9844.88 o 
 -25   3   6      595.87     2817.41  11261.78 o 
 -23   3   6    18906.18    18857.28   1805.84 o 
 -21   3   6     7824.95     2717.86  10869.49 o 
 -19   3   6     3896.82     2607.72  10430.88 o 
 -17   3   6    19391.67    20158.78   1737.32 o 
 -15   3   6    73103.70    68027.54   2131.58 o 
 -13   3   6     7302.92    10449.90  10373.36 o 
 -11   3   6    12932.03    12273.50   2818.61 o 
  -9   3   6    20080.44    14577.78  13048.34 o 
  -7   3   6    53125.32    60041.46   2700.83 o 
  -5   3   6       37.06     3821.89  15267.95 o 
  -3   3   6    15777.67     3199.76  12801.01 o 
  -1   3   6     1992.26     9482.77   9231.63 o 
   1   3   6     7390.36     7888.97   1825.06 o 
   3   3   6     1523.08     2413.32   9655.24 o 
   5   3   6     1363.62     2124.88   8509.34 o 
   7   3   6    19411.11    18254.09   1495.82 o 
   9   3   6     8171.74     8273.38   1848.56 o 
  11   3   6    16847.26    15855.29   1505.45 o 
  13   3   6    10266.67    10090.80   2256.79 o 
 -22   4   6     2644.07     8009.19  10840.46 o 
 -20   4   6     4909.88     7689.82  10236.74 o 
 -18   4   6     1454.67     2737.03  10946.15 o 
 -16   4   6      122.86    13547.34  14330.17 o 
 -14   4   6    84925.27    83811.23   2216.27 o 
 -12   4   6    23404.93    14298.40  10978.53 o 
 -10   4   6     4458.98    13562.79  10366.35 o 
  -8   4   6       61.61    12540.84  18008.82 o 
  -6   4   6   235314.09   220252.16   4233.76 o 
  -4   4   6    10493.90    10117.02  20147.68 o 
  -2   4   6    10448.62     3059.62  12244.36 o 
   0   4   6     6822.01     2521.60  10088.37 o 
   2   4   6   168728.33   175889.08   3445.40 o 
   4   4   6      976.04     2024.79   8099.16 o 
   6   4   6    10038.21     8768.26   1903.58 o 
   8   4   6     9874.80     9370.59   1993.83 o 
  10   4   6    30558.79    21145.29  11185.21 o 
 -19   5   6      535.82     2609.43  10447.54 o 
 -17   5   6     4913.97     9765.75  10523.15 o 
 -15   5   6    25207.79    14697.93  11211.42 o 
 -13   5   6     1829.80     2574.20  10298.76 o 
 -11   5   6     2187.28     3502.28  14013.04 o 
  -9   5   6     4858.46     2701.94  10805.81 o 
  -7   5   6    24082.13     7801.56  12795.82 o 
  -5   5   6        0.95     3553.10  14212.40 o 
  -3   5   6     6239.04     5668.98  22679.84 o 
  -1   5   6      904.44     2811.54  11240.29 o 
   1   5   6     1684.37      723.99   1357.73 o 
   3   5   6      557.10     2266.09   9056.50 o 
   5   5   6      272.91     6025.20   9344.85 o 
   7   5   6     6825.83     8431.81  10229.23 o 
 -30   0   7     7676.16     3614.54  14452.29 o 
 -28   0   7    18166.63     9621.68  13227.36 o 
 -26   0   7     7292.15    15504.30  14087.50 o 
 -24   0   7      101.19     3188.19  12754.71 o 
 -22   0   7    59062.68    55321.96   2771.21 o 
 -20   0   7    44055.23    47144.01   2715.28 o 
 -18   0   7      251.88     2988.08  11958.22 o 
 -16   0   7    28321.76    22636.12  14451.76 o 
 -14   0   7   114255.08   104199.27   3376.85 o 
 -12   0   7    78024.86    77677.09   3354.92 o 
 -10   0   7     2665.25    11161.03  16270.61 o 
  -8   0   7   235186.06   245989.98   7144.87 o 
  -6   0   7   171196.72   161128.28   5547.89 o 
  -4   0   7    27391.43    24093.15   1754.34 o 
  -2   0   7     2797.97     4772.08   8315.83 o 
   0   0   7   299500.66   339612.78  10731.79 o 
   2   0   7    80352.35    83255.24   2603.76 o 
   4   0   7     5115.77     1987.82   7951.29 o 
   6   0   7     4164.31     8158.92   8777.02 o 
   8   0   7    57842.64    62958.37   1926.05 o 
  10   0   7    30550.41    29811.66   1698.53 o 
  12   0   7     2494.82     2340.76   9368.94 o 
  14   0   7     9908.15     2456.95   9825.86 o 
  16   0   7      137.30     2464.22   9858.86 o 
 -29   1   7     5716.75     3180.75  12722.98 o 
 -27   1   7    21812.05    23905.39  13454.39 o 
 -25   1   7    22851.44    23111.86   2073.06 o 
 -23   1   7    58711.22    59904.60   2407.35 o 
 -21   1   7    76714.75    73907.06   2515.16 o 
 -19   1   7    19918.98    19125.83   2100.66 o 
 -17   1   7    12040.71    11368.50   2869.61 o 
 -15   1   7    71519.55    68632.95   2610.67 o 
 -13   1   7   120376.52   119612.54   3105.46 o 
 -11   1   7    35133.20    31510.62   2572.17 o 
  -9   1   7     3137.09     3873.46  15513.45 o 
  -7   1   7    26418.29    28375.42   2512.44 o 
  -5   1   7     6680.92     6865.04  10266.15 o 
  -3   1   7   169903.34   170296.64   5291.63 o 
  -1   1   7     4345.03     2005.48   8016.04 o 
   1   1   7     6740.57    12149.65   8126.59 o 
   3   1   7    36450.00    38862.18   1630.55 o 
   5   1   7    38315.82    43243.27   1673.70 o 
   7   1   7      832.20     5167.92   8919.27 o 
   9   1   7    11923.14     9465.70   9581.50 o 
  11   1   7    11622.05     9051.30   2060.68 o 
  13   1   7     4027.90     2395.78   9590.99 o 
  15   1   7      805.48     2397.55   9590.21 o 
 -28   2   7    11360.61    17065.58  12143.73 o 
 -26   2   7     4369.15     4273.59  17102.21 o 
 -24   2   7      430.32     2738.92  10963.53 o 
 -22   2   7    46410.12    46200.06   2147.15 o 
 -20   2   7    54081.19    51846.43   2181.23 o 
 -18   2   7      885.35     2750.74  11004.91 o 
 -16   2   7    15597.94    19853.62  12427.65 o 
 -14   2   7   105618.08   102780.35   2839.80 o 
 -12   2   7    27177.80    26794.36   2164.29 o 
 -10   2   7      121.02     3368.69  13464.96 o 
  -8   2   7   176853.53   164288.69   4155.13 o 
  -6   2   7    76618.97    86040.01   3144.83 o 
  -4   2   7    20007.22    22497.78   1863.36 o 
  -2   2   7     7649.31    13604.22   9267.04 o 
   0   2   7   197314.33   216966.20   6123.16 o 
   2   2   7    67674.80    68770.72   1927.12 o 
   4   2   7     6844.10     7774.95   1905.47 o 
   6   2   7     2816.36     2142.63   8570.54 o 
   8   2   7    50192.35    52504.18   1799.65 o 
  10   2   7    20602.04    19555.45   1537.03 o 
  12   2   7      931.14     2426.99   9706.01 o 
  14   2   7     7712.62     2460.73   9848.80 o 
 -25   3   7    12687.69    13957.57   3228.37 o 
 -23   3   7    34416.38    34013.84   1947.91 o 
 -21   3   7    35390.21    31651.93   9050.98 o 
 -19   3   7     7553.82     2519.67  10080.66 o 
 -17   3   7     8307.96    10522.53  11360.49 o 
 -15   3   7    48964.49    48121.70   2133.85 o 
 -13   3   7    70458.48    67885.63   2461.85 o 
 -11   3   7    19215.57    23336.44  14054.47 o 
  -9   3   7     1284.57     3688.63  14752.57 o 
  -7   3   7    12032.99    13356.52  19967.07 o 
  -5   3   7     2515.84     3981.14  15932.42 o 
  -3   3   7    95170.59   106367.05   2623.46 o 
  -1   3   7     1768.45     2362.33   9445.38 o 
   1   3   7     7384.17     8585.49   2048.74 o 
   3   3   7    16685.19    12403.62   9319.89 o 
   5   3   7    21637.42     6833.66   9580.07 o 
   7   3   7      439.49     2199.38   8797.51 o 
   9   3   7     5333.02     7680.11  11698.73 o 
  11   3   7     6882.52     2454.80   9819.22 o 
  13   3   7     2103.19    10616.64   9829.86 o 
 -22   4   7    16420.71    18047.04   1791.95 o 
 -20   4   7    16222.19    17713.59   1711.50 o 
 -18   4   7      499.88     2707.53  10824.24 o 
 -16   4   7    11500.13     8815.75  11529.95 o 
 -14   4   7    37059.99    28747.80   9693.89 o 
 -12   4   7    21712.35    18172.74  12041.87 o 
 -10   4   7      343.74     3443.26  13769.13 o 
  -8   4   7    65378.85    57417.43   2761.68 o 
  -6   4   7    41615.52    19104.63  22418.37 o 
  -4   4   7     7189.72     4130.75  16538.72 o 
  -2   4   7     1686.55     2691.93  10769.68 o 
   0   4   7    84594.45    95341.12   2224.05 o 
   2   4   7    23489.45    17303.32  10179.00 o 
   4   4   7     1603.53     2397.61   9590.42 o 
   6   4   7     3001.46     2743.01  10972.05 o 
   8   4   7    19867.17    19593.30   1572.25 o 
  10   4   7     9190.68     9501.74  10373.02 o 
 -17   5   7     3008.14     2972.57  11886.34 o 
 -15   5   7    16134.12    13511.21   3036.29 o 
 -13   5   7    18148.30    19015.68   1715.49 o 
 -11   5   7     9187.23     7451.21   1850.54 o 
  -9   5   7      803.12     3494.31  13983.13 o 
  -7   5   7     8280.18     4120.95  16495.56 o 
  -5   5   7     1828.58    24886.56  33531.32 o 
  -3   5   7    28857.30    14169.39  17897.76 o 
  -1   5   7      814.43     3276.53  13110.04 o 
   1   5   7     1895.96     2556.54  10224.21 o 
   3   5   7     4392.98     2423.26   9693.03 o 
   5   5   7     6888.74     2466.56   9874.07 o 
 -30   0   8     5055.39    11062.77  13705.82 o 
 -28   0   8    20519.80    20581.22   2449.73 o 
 -26   0   8    12263.20     4001.68  16014.58 o 
 -24   0   8     7925.80     3587.23  14346.97 o 
 -22   0   8    13504.46     3546.66  14184.69 o 
 -20   0   8    15689.12     3454.76  13826.89 o 
 -18   0   8    44918.44    37002.30   2597.69 o 
 -16   0   8     9545.90     3591.64  14376.37 o 
 -14   0   8    29178.75    17779.99  16135.95 o 
 -12   0   8     3106.16     6328.12  25302.68 o 
 -10   0   8     1256.07     3474.81  13885.51 o 
  -8   0   8    12088.84    13197.20   3293.90 o 
  -6   0   8    28797.42    27053.71   2050.83 o 
  -4   0   8      991.51    14740.78   9963.22 o 
  -2   0   8    53536.49    55741.49   1977.92 o 
   0   0   8    76451.92    83074.83   2473.18 o 
   2   0   8    12178.80    16365.67   9346.77 o 
   4   0   8      518.06     2197.43   8791.67 o 
   6   0   8   127781.52   125486.59   2971.83 o 
   8   0   8    42038.04    38047.29   1773.71 o 
  10   0   8     2394.00     6419.91   9215.87 o 
  12   0   8     9374.50     4707.80  18829.23 o 
  14   0   8    41954.54    34643.94   1785.12 o 
 -29   1   8      877.66     4999.16  19990.76 o 
 -27   1   8     5732.54     5313.72  21256.84 o 
 -25   1   8        3.24     9052.46  12262.22 o 
 -23   1   8     4607.96     7356.31  12291.26 o 
 -21   1   8     3743.42     7552.41  13380.07 o 
 -19   1   8     2557.81     4573.69  18290.85 o 
 -17   1   8     7432.74    16580.80  13205.37 o 
 -15   1   8      214.11     2701.63  10810.46 o 
 -13   1   8    34551.21    35720.13   2618.80 o 
 -11   1   8      784.10     5362.19  21429.15 o 
  -9   1   8    16504.37    12262.77  15274.47 o 
  -7   1   8    17496.11    16521.86   4062.24 o 
  -5   1   8    14811.15    14111.04  10593.10 o 
  -3   1   8    28913.44    31088.96   1779.54 o 
  -1   1   8     2722.51     7212.87   9879.44 o 
   1   1   8    10606.41    16154.80   9250.10 o 
   3   1   8     5469.37     9856.65   2238.99 o 
   5   1   8    49992.64    48678.80   1815.58 o 
   7   1   8     1480.16     2166.09   8668.28 o 
   9   1   8       34.06     2269.98   9079.94 o 
  11   1   8      554.44     2346.53   9386.12 o 
  13   1   8    11715.40    12889.63   9983.18 o 
 -28   2   8    10441.08    11637.17   2615.91 o 
 -26   2   8     9330.16     3471.48  13882.01 o 
 -24   2   8     5119.85    11308.23  12099.00 o 
 -22   2   8    16759.98    17414.42   2053.14 o 
 -20   2   8    23580.87    18466.76  13619.38 o 
 -18   2   8    24671.37    16999.50  15171.53 o 
 -16   2   8     9469.13     3302.99  13213.92 o 
 -14   2   8    13458.39     3511.55  14054.07 o 
 -12   2   8     1582.58     5040.55  20164.15 o 
 -10   2   8    10123.15    26684.61  16105.76 o 
  -8   2   8     5387.84     4578.15  18308.68 o 
  -6   2   8    22059.81    14257.27  12437.06 o 
  -4   2   8     3599.18     3051.23  12208.86 o 
  -2   2   8    47749.52    47451.22   1939.63 o 
   0   2   8    76883.33    83288.33   2116.38 o 
   2   2   8    10607.91     8890.58   9400.86 o 
   4   2   8     1239.73     2527.09  10110.32 o 
   6   2   8   105458.98   100753.04   2410.36 o 
   8   2   8    20798.43     7033.47   9875.91 o 
  10   2   8     2318.63     3716.15  14866.57 o 
  12   2   8     5895.79     2397.84   9597.23 o 
 -25   3   8       17.01     2897.81  11597.12 o 
 -23   3   8     2619.26     2911.73  11642.99 o 
 -21   3   8     1897.98      916.28   1716.79 o 
 -19   3   8     1813.23     3331.56  13326.25 o 
 -17   3   8     2443.00     8695.99  12606.43 o 
 -15   3   8      128.50     4479.16  17928.41 o 
 -13   3   8    16008.73    15561.99   3580.36 o 
 -11   3   8      530.26    13569.11  25970.83 o 
  -9   3   8    13015.24    17339.07  20083.01 o 
  -7   3   8     8318.01     4217.35  16867.46 o 
  -5   3   8     5330.67     3384.94  13533.87 o 
  -3   3   8    18126.27    16901.83  11634.97 o 
  -1   3   8      498.95     2368.11   9474.42 o 
   1   3   8     6543.46     2321.43   9285.71 o 
   3   3   8     2816.46     2225.03   8907.96 o 
   5   3   8    22709.04    22577.78   1566.57 o 
   7   3   8      689.66     3619.87  14483.40 o 
   9   3   8       59.71     6519.59   9760.74 o 
  11   3   8      203.85     2430.87   9717.61 o 
 -22   4   8     6145.95     2959.05  11842.08 o 
 -20   4   8     7464.11     3043.54  12180.03 o 
 -18   4   8    14137.68    16974.91   1840.96 o 
 -16   4   8     2509.00     9410.14  12198.26 o 
 -14   4   8    10861.55    12544.41   2690.61 o 
 -12   4   8     1283.89     6315.75  25255.16 o 
 -10   4   8     1189.78     3639.54  14573.88 o 
  -8   4   8     2867.11     5074.01  20303.91 o 
  -6   4   8    10021.97     4388.13  17556.46 o 
  -4   4   8      361.63    14126.21  13931.98 o 
  -2   4   8    16661.71    19850.00   5629.37 o 
   0   4   8    16630.46    14934.91   1572.20 o 
   2   4   8     5729.10     7578.15  10264.46 o 
   4   4   8      107.18     2452.45   9809.80 o 
   6   4   8    39049.38    34490.98   1745.76 o 
   8   4   8     8816.69     6452.18   9980.47 o 
 -17   5   8     1359.42     2939.10  11748.55 o 
 -15   5   8       56.79     3015.53  12066.04 o 
 -13   5   8     3438.87     3200.21  12804.75 o 
 -11   5   8      328.09     3690.47  14771.67 o 
  -9   5   8     2136.62     4063.42  16255.63 o 
  -7   5   8     2476.51     5170.06  20688.08 o 
  -5   5   8      998.37     8415.03  33656.18 o 
  -3   5   8     3290.76    11607.83  14109.51 o 
  -1   5   8      733.89     2727.16  10914.54 o 
   1   5   8     2203.76     2472.19   1493.12 o 
 -30   0   9     2026.03     7210.52  28838.13 o 
 -28   0   9    10307.82    14229.65   2980.95 o 
 -26   0   9     9150.29     3707.00  14822.10 o 
 -24   0   9    19334.26     3755.19  15018.79 o 
 -22   0   9    36813.20    32624.74   2643.60 o 
 -20   0   9    41459.41    36660.88   2624.53 o 
 -18   0   9      332.23     3790.54  15171.97 o 
 -16   0   9    49959.06    53399.27   3007.03 o 
 -14   0   9   103150.22   114150.94   3812.71 o 
 -12   0   9    21493.92    29590.89  16925.91 o 
 -10   0   9    21551.01    25778.15  15657.76 o 
  -8   0   9   105093.27    97120.15   2990.43 o 
  -6   0   9    79461.76    74536.98   2469.74 o 
  -4   0   9     2066.41     2270.16   9076.70 o 
  -2   0   9    13035.56     2377.02   9515.93 o 
   0   0   9     2980.80     3025.64  12104.50 o 
   2   0   9     1763.52     2434.92   9747.53 o 
   4   0   9     9331.38    16057.10   9863.48 o 
   6   0   9    22124.55    24698.32   1676.53 o 
   8   0   9     3390.66     2331.01   1473.56 o 
  10   0   9     7427.89     2529.41  10117.66 o 
  12   0   9    32029.41    29967.23   1763.12 o 
 -27   1   9     3709.01     6070.84  24287.27 o 
 -25   1   9       70.82     3629.62  14512.61 o 
 -23   1   9    30093.47     8013.36  15394.45 o 
 -21   1   9    16147.47     8344.21  14089.57 o 
 -19   1   9    24709.18    23649.92   2344.38 o 
 -17   1   9     6347.49     3691.21  14760.92 o 
 -15   1   9    31606.15    31887.29   2559.23 o 
 -13   1   9   160387.50   175524.30   4197.24 o 
 -11   1   9    57644.32    53799.99   2925.64 o 
  -9   1   9    47796.20    53018.76   2783.12 o 
  -7   1   9     9761.39    11389.37  12451.18 o 
  -3   1   9    30002.89    31895.60   1877.60 o 
  -1   1   9    68891.42    68375.46   2102.14 o 
   1   1   9     4247.28     8082.37   9705.13 o 
   3   1   9    41082.75    40818.95   1801.30 o 
   5   1   9    11411.26     6692.39   9914.94 o 
   7   1   9    27309.67    27188.53   1649.22 o 
   9   1   9    22813.37    18295.68   1633.26 o 
  11   1   9     4661.55     2586.14  10340.62 o 
 -28   2   9     8621.92     8765.78  13434.19 o 
 -26   2   9     6151.92     3475.14  13908.40 o 
 -24   2   9     7096.02    23630.13  13740.09 o 
 -22   2   9    21853.06    22322.49   2294.87 o 
 -20   2   9    28498.30    29934.18   2417.12 o 
 -18   2   9       57.10     3150.91  12589.89 o 
 -16   2   9    80599.55    81154.10   2810.69 o 
 -14   2   9    98401.98    97785.20   3082.24 o 
 -12   2   9    12832.11    16699.47   3988.40 o 
 -10   2   9    33300.72    30878.77   2812.70 o 
  -8   2   9    18104.37    19250.77  16626.03 o 
  -6   2   9    49080.88    48369.08   2419.14 o 
  -4   2   9     1149.08     6011.66  11244.39 o 
  -2   2   9       80.65     2452.45   9817.65 o 
   0   2   9      892.91      364.93   1463.66 o 
   2   2   9      893.99     4224.20  16888.94 o 
   4   2   9    10857.48     6843.35   9286.71 o 
   6   2   9     5716.00     2419.45   9685.63 o 
   8   2   9     4591.83     2472.34   9885.43 o 
  10   2   9     4329.54     8445.10   9826.45 o 
 -25   3   9       51.72     3135.21  12540.83 o 
 -23   3   9    16036.90    14753.77   3413.17 o 
 -21   3   9     8382.83    16625.23  13161.64 o 
 -19   3   9    12146.61     3391.35  13553.63 o 
 -17   3   9     2148.29     3308.05  13228.29 o 
 -15   3   9    14319.66     3558.48  14231.95 o 
 -13   3   9    74695.26    69949.12   2823.53 o 
 -11   3   9    26780.54    19374.04  18908.69 o 
  -9   3   9    27502.49    16547.02  20224.79 o 
  -7   3   9     3020.08    11468.66  16901.80 o 
  -5   3   9    90438.00    89559.09   2759.93 o 
  -3   3   9    16683.00     2956.12  11834.29 o 
  -1   3   9    33403.91    35805.51   1849.88 o 
   1   3   9     4973.73     2495.94   9993.57 o 
   3   3   9    23022.80    25447.84   7359.71 o 
   5   3   9     5401.94     2419.41   9671.76 o 
   7   3   9    14649.08     2527.87  10105.58 o 
   9   3   9    14885.17    12900.23   2873.26 o 
 -22   4   9    14371.45    14976.59   3301.09 o 
 -20   4   9    10856.67    10516.82  12887.46 o 
 -18   4   9      193.47     4180.95  16710.05 o 
 -16   4   9    17865.82    10987.94  15365.06 o 
 -14   4   9    36005.54    30025.97   2307.42 o 
 -12   4   9     5798.00     6357.69  25432.74 o 
 -10   4   9     6904.14    21295.00  17174.14 o 
  -8   4   9    20112.25    26651.54  18732.83 o 
  -6   4   9    26635.75     4588.27  18362.91 o 
  -4   4   9     1109.00    16390.64  15647.04 o 
  -2   4   9     2739.07     2813.64  11252.59 o 
   0   4   9      476.58     2554.50  10216.02 o 
   2   4   9      698.90     3478.60  13904.61 o 
   4   4   9     4154.57     2454.64   9820.52 o 
 -15   5   9     2808.38    10608.97  13748.29 o 
 -13   5   9    21049.77    17778.03   3802.15 o 
 -11   5   9     7707.12     3942.27  15763.20 o 
  -9   5   9     5932.41    25120.42  18395.87 o 
  -7   5   9       17.31     5214.88  20843.82 o 
  -5   5   9    26500.56    20567.95  20452.12 o 
  -3   5   9     4116.15     3212.02  12852.01 o 
  -1   5   9    10888.66    13146.33  11470.42 o 
 -30   0  10    10574.13     9790.53  14875.17 o 
 -28   0  10     2357.49    16510.78  14901.88 o 
 -26   0  10    12484.49    12597.75   3091.05 o 
 -24   0  10    37387.14    14821.63  18560.91 o 
 -22   0  10    44173.16    47438.31   2797.31 o 
 -20   0  10    36056.55    27359.45   2769.33 o 
 -18   0  10     3629.59     3696.75  14792.87 o 
 -16   0  10    13234.77    13763.23   3091.43 o 
 -14   0  10    35882.32    38403.25   3113.51 o 
 -12   0  10    14391.35    18326.04  16380.77 o 
 -10   0  10   110757.37   115218.96   3507.90 o 
  -8   0  10    18299.43     3149.00  12592.07 o 
  -6   0  10    23236.21    20825.11  13126.14 o 
  -4   0  10      322.03     2689.87  10759.48 o 
  -2   0  10    91475.97   100666.86   2467.43 o 
   0   0  10     2549.33     2770.49  11091.79 o 
   2   0  10    13026.53     2735.98  10940.00 o 
   4   0  10    17669.13    13465.42  11296.42 o 
   6   0  10     6132.92     2719.69  10874.85 o 
   8   0  10       58.73     2521.12  10082.50 o 
  10   0  10     3066.81     2625.28  10499.16 o 
 -29   1  10     7887.00     3873.60  15498.32 o 
 -27   1  10    12317.70     3681.72  14722.97 o 
 -25   1  10        9.51     3580.57  14312.46 o 
 -23   1  10      166.94     3339.26  13355.09 o 
 -21   1  10    29587.56     9221.10  14903.78 o 
 -19   1  10    45319.23    46315.92   2628.66 o 
 -17   1  10     5338.45    16343.87  15264.61 o 
 -15   1  10    55320.66    57657.96   3068.15 o 
 -13   1  10    44700.70    38048.39   3051.50 o 
 -11   1  10    50839.69    51628.09   2981.45 o 
  -9   1  10     5013.22     4215.00  16877.67 o 
  -7   1  10   192412.66   197048.03   4602.95 o 
  -5   1  10    57448.22    55492.54   2313.58 o 
  -3   1  10    11719.87    10749.62   2441.58 o 
  -1   1  10     2360.13    11083.88  11260.46 o 
   1   1  10    99123.35    99903.84   2508.61 o 
   3   1  10    49756.19    47072.12   1948.90 o 
   5   1  10      254.92     2399.49   9590.10 o 
   7   1  10     7223.61     2656.96  10618.01 o 
   9   1  10     6334.44     2586.24  10348.87 o 
 -28   2  10     1729.64    15974.87  15148.85 o 
 -26   2  10     7206.95     9876.22   2399.88 o 
 -24   2  10    21184.10    25789.86   2341.86 o 
 -22   2  10    30477.03    23858.84  15182.00 o 
 -20   2  10    19293.66    21755.92   2267.26 o 
 -18   2  10     1584.57     5030.68  20118.81 o 
 -16   2  10    22551.07    16114.58  15136.87 o 
 -14   2  10    37955.95    38338.12   2863.87 o 
 -12   2  10    20434.93    20774.70   4682.26 o 
 -10   2  10    79213.51    78042.86   3263.01 o 
  -8   2  10     4192.72     3983.29  15923.36 o 
  -6   2  10    14849.19    16177.85  13149.17 o 
  -4   2  10     3117.41     7287.38  11315.66 o 
  -2   2  10    73830.09    75244.69   2320.06 o 
   0   2  10     4060.74     4789.67  19150.84 o 
   2   2  10    11736.04    12175.76   2673.02 o 
   4   2  10     7025.94     2706.02  10820.14 o 
   6   2  10     4477.12     2548.85  10193.46 o 
   8   2  10       36.58     2558.39  10235.53 o 
 -25   3  10       28.42      502.26   2012.97 o 
 -23   3  10      146.60     3761.08  15050.21 o 
 -21   3  10    14998.35    11783.99  16076.39 o 
 -19   3  10    24868.47    26165.77   2295.00 o 
 -17   3  10     2328.59     3512.12  14036.70 o 
 -15   3  10    35304.05    38558.34   2537.30 o 
 -13   3  10    22964.01    27962.07  17021.07 o 
 -11   3  10    26605.21    25210.44  19335.86 o 
  -9   3  10     3227.78     4481.51  17916.25 o 
  -7   3  10    98857.16   104761.40   3313.08 o 
  -5   3  10    34436.60    40040.26   2325.16 o 
  -3   3  10     6126.87    20074.11  11673.59 o 
  -1   3  10     2800.75     2837.19  11354.66 o 
   1   3  10    57681.76    56812.14   2031.60 o 
   3   3  10    26476.14    21878.02   1719.77 o 
   5   3  10      187.86     5542.55  10162.97 o 
 -22   4  10    18037.02    20204.58  14861.96 o 
 -20   4  10     9250.45     9252.61  15133.85 o 
 -18   4  10     1338.80    13031.72  15317.47 o 
 -16   4  10     6586.17     6801.23  27200.99 o 
 -14   4  10    16949.41    14528.50   3254.29 o 
 -12   4  10     5055.05     4579.78  18323.06 o 
 -10   4  10    33044.58    30217.67   3063.20 o 
  -8   4  10     5394.63     4883.97  19520.18 o 
  -6   4  10     9495.70     8722.95   2076.24 o 
  -4   4  10      178.41     3249.01  12999.97 o 
  -2   4  10    30136.02    31763.44   1941.78 o 
   0   4  10     1295.79    12358.73  11105.00 o 
   2   4  10     4383.71     2709.73  10842.84 o 
 -13   5  10     8134.15     4260.18  17046.61 o 
 -11   5  10     8755.53    16183.44  17967.21 o 
  -9   5  10     1662.47     5442.67  21784.40 o 
  -7   5  10    35752.36    19835.58  21912.99 o 
 -30   0  11       45.63      553.27   2207.20 o 
 -28   0  11      168.42    15719.25  14532.26 o 
 -26   0  11     2013.86     3614.10  14452.48 o 
 -24   0  11     3783.71     3796.76  15188.99 o 
 -22   0  11     2009.84    18633.71  15082.38 o 
 -20   0  11      676.18     3749.37  14999.44 o 
 -18   0  11     3766.84    22892.71  17227.91 o 
 -16   0  11     3435.61     4524.75  18091.15 o 
 -14   0  11     8196.38    16802.64  17434.55 o 
 -12   0  11     6355.40     4073.85  16299.34 o 
 -10   0  11      557.11     6637.41  26549.66 o 
  -8   0  11     2958.17     3225.76  12906.96 o 
  -6   0  11     9846.51    12766.44  12285.61 o 
  -4   0  11     3873.54     2796.11  11176.60 o 
  -2   0  11    11302.89     2959.60  11840.35 o 
   0   0  11      231.90     2823.27  11300.93 o 
   2   0  11       28.29     2638.83  10553.36 o 
   4   0  11      385.69     2597.65  10396.50 o 
   6   0  11     5801.31     7040.47  11708.60 o 
   8   0  11       25.18    12344.63  11202.77 o 
 -29   1  11     8150.59     3610.67  14454.44 o 
 -27   1  11    23301.14    21960.58   2369.40 o 
 -25   1  11    11257.55     3797.45  15181.96 o 
 -23   1  11    15308.31     7085.51  28343.99 o 
 -21   1  11    12943.77    11764.15  15100.66 o 
 -19   1  11    19955.27    20404.26   4846.85 o 
 -17   1  11    19556.17     4138.21  16552.85 o 
 -15   1  11      743.24     7006.30  28031.09 o 
 -13   1  11     8723.51     4172.25  16698.83 o 
 -11   1  11      433.98     4025.99  16096.10 o 
  -9   1  11      130.63     3851.33  15407.30 o 
  -7   1  11    21974.15    23158.90   2265.63 o 
  -5   1  11     5477.69     3017.98  12064.08 o 
  -3   1  11      110.84     1869.75   1765.77 o 
  -1   1  11    61437.04    69017.50   2295.47 o 
   1   1  11    34392.08    37124.61   1971.60 o 
   3   1  11     2813.47    16028.35  10742.47 o 
   5   1  11     3716.32     2593.94  10375.75 o 
   7   1  11    53825.83    48349.17   1997.77 o 
 -28   2  11       24.94     3643.35  14565.56 o 
 -26   2  11      284.36     3641.41  14559.77 o 
 -24   2  11     1847.82     3502.25  14007.03 o 
 -22   2  11      670.25     3663.03  14642.32 o 
 -20   2  11     3903.92    12518.58  13835.19 o 
 -18   2  11     1082.59    15735.35  14516.94 o 
 -16   2  11     6642.24     3912.88  15663.29 o 
 -14   2  11     8646.60    17779.78  18696.24 o 
 -12   2  11      244.62     5193.33  20785.10 o 
 -10   2  11      355.25     4043.63  16162.75 o 
  -8   2  11      971.21     3688.58  14748.43 o 
  -6   2  11     5686.35    15904.23  13873.28 o 
  -4   2  11      309.16    11096.91  18016.79 o 
  -2   2  11     6580.81     7886.49  11043.84 o 
   0   2  11      181.05     3411.86  13647.42 o 
   2   2  11      114.93     2703.58  10820.21 o 
   4   2  11     1213.62    16139.51  10304.49 o 
   6   2  11     4440.49     2660.68  10648.60 o 
 -25   3  11     6198.41     4942.86  19773.40 o 
 -23   3  11     7687.83     3645.97  14581.93 o 
 -21   3  11     8669.42     3669.63  14664.79 o 
 -19   3  11    13782.42     3982.19  15920.89 o 
 -17   3  11    12485.49    16032.37   3428.64 o 
 -15   3  11      755.69     3737.60  14948.43 o 
 -13   3  11     5557.43     6832.54   1744.44 o 
 -11   3  11      142.01     4231.95  16929.78 o 
  -9   3  11      167.40     4441.89  17771.47 o 
  -7   3  11    12764.87    11257.57   2722.15 o 
  -5   3  11     4524.77    13101.51  12972.00 o 
  -3   3  11       42.36     3066.54  12268.12 o 
  -1   3  11    34128.02    32772.43   1989.12 o 
   1   3  11    16752.96     2879.33  11511.44 o 
   3   3  11     2046.38     2742.94  10973.73 o 
 -20   4  11      173.65     7335.78  14135.94 o 
 -18   4  11     1292.49     3551.25  14204.98 o 
 -16   4  11     1586.53    28168.85  19404.46 o 
 -14   4  11     2292.74    17505.53  17077.79 o 
 -12   4  11      865.96     8048.11  32178.70 o 
 -10   4  11      171.61     5120.72  20480.93 o 
  -8   4  11     1409.54     6427.58  25704.44 o 
  -6   4  11     3161.76     3871.23  15494.72 o 
  -4   4  11      944.83     3254.96  13015.90 o 
  -2   4  11     2124.11     8619.29  11964.58 o 
   0   4  11      135.63     2742.82  10975.21 o 
 -28   0  12      289.92     4226.08  16894.51 o 
 -26   0  12     8124.65     3863.85  15461.29 o 
 -24   0  12       32.77     3894.48  15574.01 o 
 -22   0  12    42982.31    31446.58  10406.24 o 
 -20   0  12    10497.70    17696.05  15329.25 o 
 -18   0  12    29098.99    19777.14  18813.02 o 
 -16   0  12     7879.33     4535.12  18136.55 o 
 -14   0  12    50893.74    52964.19   3147.79 o 
 -12   0  12    27313.64    24022.10  18606.63 o 
 -10   0  12    24584.09    13215.56  16264.70 o 
  -8   0  12    43442.50    16383.50  15283.41 o 
  -6   0  12    15686.00    21962.16  13225.58 o 
  -4   0  12     6103.94     3027.81  12107.31 o 
  -2   0  12    16619.88     2963.87  11851.54 o 
   0   0  12    42624.07    40513.38   2095.69 o 
   2   0  12     6105.47     2864.88  11453.64 o 
   4   0  12       64.91     2852.69  11408.79 o 
   6   0  12     7297.72    18019.57   7425.25 o 
 -29   1  12     4832.32    17131.68  23808.94 o 
 -27   1  12    11506.91    14469.39   3257.72 o 
 -25   1  12     2949.95     4958.22  19825.02 o 
 -23   1  12    23650.64    26965.67   2483.37 o 
 -21   1  12    27724.14    25895.25   2562.23 o 
 -19   1  12    24623.72    26985.30   2591.53 o 
 -17   1  12     2105.76     4261.62  17044.52 o 
 -15   1  12    61910.21    69842.37   3378.61 o 
 -13   1  12    40031.25    42576.93   3011.18 o 
 -11   1  12     8615.93     4244.78  16965.37 o 
  -9   1  12     4751.04     3867.54  15466.25 o 
  -7   1  12    19922.73    18336.99   2247.71 o 
  -5   1  12    10692.77    19173.97  12805.54 o 
  -3   1  12     7342.08     3002.38  12017.37 o 
  -1   1  12     1723.41     2915.59  11672.19 o 
   1   1  12      445.78    17188.88  14995.39 o 
   3   1  12      179.15     2797.76  11183.19 o 
   5   1  12    18217.82    16762.01   1835.18 o 
 -26   2  12     7341.14     3793.10  15176.33 o 
 -24   2  12      891.47     3568.87  14279.41 o 
 -22   2  12    29565.48    33530.93   2485.66 o 
 -20   2  12     8141.53    17253.12  15298.61 o 
 -18   2  12    13786.08    18115.45  15191.07 o 
 -16   2  12     7573.29     4311.30  17235.38 o 
 -14   2  12    46888.61    44772.35   3115.66 o 
 -12   2  12    16763.51     4361.48  17436.10 o 
 -10   2  12    23341.98    22857.68   2813.28 o 
  -8   2  12    37641.73    38662.48   2610.10 o 
  -6   2  12     4959.01    18101.42  13162.53 o 
  -4   2  12     4125.71     7332.61  12024.14 o 
  -2   2  12    11814.33    16081.03  12899.75 o 
   0   2  12    24059.40    14424.84  12750.32 o 
   2   2  12     4376.64     1971.97   1703.15 o 
   4   2  12      200.98     2689.85  10759.41 o 
 -25   3  12     1293.96     3659.15  14640.53 o 
 -23   3  12    13549.87     9116.13  15221.67 o 
 -21   3  12    16930.55     9513.41  15215.18 o 
 -19   3  12    11941.83     4036.91  16143.73 o 
 -17   3  12      816.78     3992.66  15962.79 o 
 -15   3  12    33271.95    23704.56  18993.89 o 
 -13   3  12    25659.21    31091.71   2948.77 o 
 -11   3  12     6436.79     8402.46   1974.05 o 
  -9   3  12     2679.80     4695.28  18788.95 o 
  -7   3  12    11034.00     4052.55  16212.17 o 
  -5   3  12     6461.81     3488.91  13963.48 o 
  -3   3  12     4278.00     1402.94   1854.24 o 
  -1   3  12      744.89     5132.56  20534.18 o 
   1   3  12      473.64     7239.69  12254.50 o 
 -18   4  12     7229.48    15089.90  15894.43 o 
 -16   4  12     2003.42    14897.81  17154.16 o 
 -14   4  12    12762.55    17211.43  31102.25 o 
 -12   4  12     6723.81    30844.79  20403.59 o 
 -10   4  12     7083.55     4840.94  19371.60 o 
  -8   4  12    12634.48     4984.81  19921.59 o 
  -6   4  12     1886.29     3763.19   2438.81 o 
  -4   4  12     2005.89     5350.49  21396.08 o 
 -28   0  13     3427.87    28091.50  15504.58 o 
 -26   0  13    12606.20     3981.99  15933.86 o 
 -24   0  13     1433.14    10751.89  15784.48 o 
 -22   0  13       34.39     3796.39  15185.54 o 
 -20   0  13     6691.86    19320.80  16267.46 o 
 -18   0  13    31173.59    25100.71  18622.79 o 
 -16   0  13     6707.15     4315.13  17270.34 o 
 -14   0  13    39680.19    40549.03   3079.72 o 
 -12   0  13     9613.25    18046.94  16115.87 o 
 -10   0  13    16787.29    14650.79   3323.12 o 
  -8   0  13     2668.85     3492.53  13977.97 o 
  -6   0  13    76493.18    67375.90   2575.35 o 
  -4   0  13    38358.12    39479.97   2293.82 o 
  -2   0  13       29.41     3727.72  14918.72 o 
   0   0  13     3477.61    18677.40  12302.48 o 
   2   0  13    14573.81     3051.86  12211.37 o 
 -27   1  13       16.22     3859.17  15438.63 o 
 -25   1  13        0.88     3861.13  15442.55 o 
 -23   1  13    23631.64    28572.90   2518.66 o 
 -21   1  13    10490.98    12546.13  15525.17 o 
 -19   1  13      656.34     3823.92  15301.55 o 
 -17   1  13    23916.95    34314.93  10734.83 o 
 -15   1  13    17237.33     4485.16  17928.87 o 
 -13   1  13    12942.13    12823.93   2894.90 o 
 -11   1  13     1781.71     6963.32  27853.26 o 
  -9   1  13    64199.65    63631.57   2922.45 o 
  -7   1  13    10187.92     3540.32  14153.42 o 
  -5   1  13    11738.64     9730.30   2300.10 o 
  -3   1  13     6916.21    11442.13  12419.35 o 
  -1   1  13    28094.49    25336.11   2041.81 o 
   1   1  13     1030.04     5434.75  21733.09 o 
 -26   2  13     9789.35    17842.04  15322.33 o 
 -24   2  13      561.68    18421.04  15258.32 o 
 -22   2  13       76.63     4280.99  17131.82 o 
 -20   2  13     2658.57    10265.63  15608.38 o 
 -18   2  13    23032.60    28066.40  18221.47 o 
 -16   2  13     4436.61     9418.46  17914.69 o 
 -14   2  13    30632.40    28370.77   2894.21 o 
 -12   2  13    13696.78     4490.55  17948.45 o 
 -10   2  13    11739.60    26586.64  17399.95 o 
  -8   2  13     3288.58    10997.68  19935.13 o 
  -6   2  13    48917.93    39864.36  11285.15 o 
  -4   2  13    20180.51    21650.96   2096.39 o 
  -2   2  13       29.69     3117.55  12478.04 o 
   0   2  13     3378.51     2996.14  11990.43 o 
 -23   3  13    14278.61    14621.25   3395.27 o 
 -21   3  13     6312.23    11955.93  15509.54 o 
 -19   3  13      226.64     3980.83  15921.35 o 
 -17   3  13    13565.63     4502.18  18004.80 o 
 -15   3  13    12025.94    26843.39  20916.57 o 
 -13   3  13    10242.25     4698.08  18790.37 o 
 -11   3  13      837.70     4801.00  19190.27 o 
  -9   3  13    37130.58    36426.57  20041.48 o 
  -7   3  13     5316.92     7444.59   2044.61 o 
  -5   3  13     6353.15     6693.21   1616.89 o 
  -3   3  13     3388.02    18940.20  14235.07 o 
 -14   4  13    13536.92     5137.95  20549.83 o 
 -12   4  13     3576.65    17859.14  19785.93 o 
 -26   0  14    17478.55     3943.15  15772.61 o 
 -24   0  14     7920.53    21868.14  15977.24 o 
 -22   0  14     9529.06     4197.60  16794.32 o 
 -20   0  14     2481.46    11146.56  17154.44 o 
 -18   0  14     7511.02     4497.66  17996.54 o 
 -16   0  14     2858.25     4332.32  17329.27 o 
 -14   0  14      138.82     9556.72  17441.84 o 
 -12   0  14     3050.35     4654.12  18626.31 o 
 -10   0  14      242.34     3821.91  15275.88 o 
  -8   0  14    11270.77     3911.29  15643.18 o 
  -6   0  14     7872.61     4735.11  18954.19 o 
  -4   0  14       44.93     4341.81  17357.44 o 
  -2   0  14      802.31     6715.90  12711.74 o 
   0   0  14    36358.67    34277.76   2238.45 o 
 -27   1  14      511.58     3692.44  14777.62 o 
 -25   1  14       37.04     7651.63  14496.90 o 
 -23   1  14     2577.27     3647.50  14601.76 o 
 -21   1  14     6168.51     4189.41  16743.88 o 
 -19   1  14       17.78     4304.53  17218.12 o 
 -17   1  14     1625.65    12933.74  18725.67 o 
 -15   1  14     1021.56    13110.13  16743.76 o 
 -13   1  14     8925.16    14592.42   3404.77 o 
 -11   1  14     3564.53     5925.64  23702.56 o 
  -9   1  14      912.29     7065.16  28256.72 o 
  -7   1  14      461.39     5311.07  21240.37 o 
  -5   1  14      564.22     4865.71  19458.93 o 
  -3   1  14     6143.23    11669.42  13706.22 o 
  -1   1  14      276.96     7851.79  12213.25 o 
 -24   2  14     6256.12     3849.90  15397.65 o 
 -22   2  14     5657.95     3871.45  15489.71 o 
 -20   2  14     5810.15     3867.55  15462.34 o 
 -18   2  14     6666.75     4458.28  17835.08 o 
 -16   2  14     2507.39     4597.14  18380.72 o 
 -14   2  14       40.74     4388.90  17563.44 o 
 -12   2  14      479.31     4386.98  17555.78 o 
 -10   2  14      139.35     5880.00  23519.99 o 
  -8   2  14     8869.53    24719.98  16048.26 o 
  -6   2  14     9233.84     3577.42  14301.82 o 
  -4   2  14      545.97     3288.28  13147.22 o 
 -19   3  14        8.51     3721.83  14895.16 o 
 -17   3  14     1100.80     1398.91   2640.86 o 
 -15   3  14      821.87    21462.23  19121.58 o 
 -13   3  14     5036.03     4554.23  18211.02 o 
 -11   3  14     2131.63    25037.73  27311.75 o 
  -9   3  14     1118.34     4602.86  18405.57 o 
  -7   3  14      336.49     6827.66  27316.51 o 
 -26   0  15     5894.84    15234.62  14736.22 o 
 -24   0  15      673.83     3657.14  14618.75 o 
 -22   0  15    15966.07    19359.97   4294.36 o 
 -20   0  15     9911.67    10763.87  18040.53 o 
 -18   0  15     7327.32     4570.20  18290.63 o 
 -16   0  15     2136.19     5723.32  22891.32 o 
 -14   0  15    20907.01     4475.54  17898.24 o 
 -12   0  15     8830.46     4478.14  17914.53 o 
 -10   0  15     2797.63     7683.53  30732.17 o 
  -8   0  15     1071.21     3631.67  14532.57 o 
  -6   0  15     7653.19    17435.05  14734.92 o 
  -4   0  15      320.72     3186.24  12737.10 o 
 -25   1  15     7386.09     3675.35  14703.36 o 
 -23   1  15       60.28     1212.49   2156.19 o 
 -21   1  15    31951.70    14927.90  16649.82 o 
 -19   1  15     4325.33    36965.07  29765.92 o 
 -17   1  15     9473.62    17265.21  17816.64 o 
 -15   1  15     8075.23     4568.32  18273.28 o 
 -13   1  15    25051.48    11423.49  17988.22 o 
 -11   1  15     1296.39    14454.17  18904.02 o 
  -9   1  15     9490.88     3818.82  15261.53 o 
  -7   1  15    19662.25    19671.63   2339.71 o 
  -5   1  15      679.14     3470.75  13873.20 o 
 -22   2  15     9619.32    23191.39   7835.78 o 
 -20   2  15    10332.78    12479.01  16441.13 o 
 -18   2  15     3911.40     4807.22  19219.08 o 
 -16   2  15       64.12     7747.77  30995.01 o 
 -14   2  15    17293.75    21739.35   4914.71 o 
 -12   2  15     4956.81    21848.88  17647.85 o 
 -10   2  15     3973.57     4646.33  18597.10 o 
  -8   2  15       29.06     4390.86  17567.36 o 
 -22   0  16    14163.57    18671.99   3989.93 o 
 -18   0  16     4093.91    15777.57  28360.77 o 
 -16   0  16    29572.74    32812.56   2913.53 o 
 -14   0  16    13244.66    11292.54  17949.52 o 
 -12   0  16     4792.92    10399.50   2578.29 o 
 -10   0  16     5813.11    18177.94  17330.26 o 
 -21   1  16       76.95     4010.24  16037.05 o 
 -19   1  16      868.32    13567.19  18244.58 o 
 -17   1  16    10186.89    17596.94  18560.49 o 
 -15   1  16     1309.50     4404.72  17614.96 o 
 -13   1  16    11691.85     9920.32   2406.00 o 
 -11   1  16     4710.35     4797.49  19197.80 o 
                                                 
